# Supplementary material for: Chromatin state architecture governs transcription factor accessibility across plant genomes
Source: PLoS Genet. 2026 Jan 22;22(1):e1012015. doi: 10.1371/journal.pgen.1012015 (PMC12867329; doi:10.1371/journal.pgen.1012015)
Supplement: S1 Table — (XLSX) [file pgen.1012015.s008.xlsx]

## Sheet: Sheet1
Arabidopsis ChIP-seq dataset used for chromatin states
ChIP-seq	GEO	Reference
H3K36me3	GSE231408	(Jamge et al. 2023)
H2Bub	GSE112951	(Nassrallah et al. 2018)
H2A.X	GSE231408	(Jamge et al. 2023)
H2A.2	GSE231408	(Jamge et al. 2023)
H2A.13	GSE231408	(Jamge et al. 2023)
H3K9ac	GSE89768	(Kim et al. 2016)
H3K14ac	GSE89768	(Kim et al. 2016)
H3K4me3	GSE231408	(Jamge et al. 2023)
H2A.Z.9	GSE231408	(Jamge et al. 2023)
H2A.Z.11	GSE231408	(Jamge et al. 2023)
H2AK121ub	GSE89357	(Zhou et al. 2017)
H3K27me3	GSE89357	(Zhou et al. 2017)
H3.3 (HTR5)	GSE34840	(Stroud et al. 2012)
H3K4me1	GSE231408	(Jamge et al. 2023)
H3.1 (HTR13)	GSE34840	(Stroud et al. 2012)
H3	GSE231408	(Jamge et al. 2023)
H4K20me1	GSE231408	(Jamge et al. 2023)
H2A.W.7	GSE231408	(Jamge et al. 2023)
H3K9me1	GSE231408	(Jamge et al. 2023)
H2A.W.6	GSE231408	(Jamge et al. 2023)
H3K9me2	GSE231408	(Jamge et al. 2023)
H3K27me1	GSE231408	(Jamge et al. 2023)
H1	GSE231408	(Jamge et al. 2023)
H2B.1	GSE151166	(Jiang et al. 2020)
H2B.2	GSE151166	(Jiang et al. 2020)
H2B.3	GSE151166	(Jiang et al. 2020)
H2B.4	GSE151166	(Jiang et al. 2020)
