# Supplementary material for: Chromatin state architecture governs transcription factor accessibility across plant genomes
Source: PLoS Genet. 2026 Jan 22;22(1):e1012015. doi: 10.1371/journal.pgen.1012015 (PMC12867329; doi:10.1371/journal.pgen.1012015)
Supplement: S2 Table — (XLSX) [file pgen.1012015.s009.xlsx]

## Sheet: Sheet1
Marchantia ChIP-seq dataset used for chromatin states
ChIP-seq	SRA study	Reference
H2A.X.1	This study
H2A.X.1	This study
H2A.Z	This study
H2A.M.2	This study
H3K36me3	SRP218469	(Montgomery et al. 2020)
H3K27me3	SRP218469	(Montgomery et al. 2020)
H3K9me1	SRP218469	(Montgomery et al. 2020)
H3K9me2
H3K4me1	SRP218469	(Montgomery et al. 2020)
H3K4me3	SRP218469	(Montgomery et al. 2020)
H3K9ac	SRP218469	(Montgomery et al. 2020)
H3K14ac	SRP218469	(Montgomery et al. 2020)
H3K27me1	SRP218469	(Montgomery et al. 2020)
H2AUb
H3	SRP218469	(Montgomery et al. 2020)
