# Supplementary material for: Chromatin state architecture governs transcription factor accessibility across plant genomes
Source: PLoS Genet. 2026 Jan 22;22(1):e1012015. doi: 10.1371/journal.pgen.1012015 (PMC12867329; doi:10.1371/journal.pgen.1012015)
Supplement: S3 Table — (XLSX) [file pgen.1012015.s010.xlsx]

## Sheet: Sheet1
Family	Name	AGI	Source	EGI	peak number	max score	cluster
bZIP	ABF1	AT1G49720	Song et al. 2016	841395	5544	15.7114	3
bZIP	ABF2	AT1G45249	O'malley et al. 2016	841095	5434	29.5441	3
bZIP	ABF3	AT4G34000	Song et al. 2016	829547	450	36.5156	3
bZIP	ABF4	AT3G19290	Song et al. 2016	821463	17043	35.3449	3
bZIP	ABI5	AT2G36270	O'malley et al. 2016	818199	10676	22.4712	3
AP2-EREBP	ABR1	AT5G64750	O'malley et al. 2016	836596	4855	12.2647	4
C2C2-DOF	ADOF1	AT1G51700	O'malley et al. 2016	841595	2405	18.4255	5
MADS	AG	AT4G18960	Ómaoiléidigh et al. 2013	827631	3662	5.51077	1
MADS	AGL-15	AT5G13790	Heyndrickx et al. 2014	831224	970	filtered	0
MADS	AGL15	AT5G13790	O'malley et al. 2016	831224	3266	6.29513	4
AP2-EREBP	AIL7	AT5G65510	O'malley et al. 2016	836677	2481	filtered	0
NAC	ANAC004	AT1G02230	O'malley et al. 2016	837630	2666	10.4487	5
NAC	ANAC013	AT1G32870	O'malley et al. 2016	840181	2899	8.51178	2
NAC	ANAC016	AT1G34180	O'malley et al. 2016	840317	19668	11.9118	4
NAC	ANAC017	AT1G34190	O'malley et al. 2016	840318	11564	filtered	0
NAC	ANAC020	AT1G54330	O'malley et al. 2016	841874	9380	8.20967	1
NAC	ANAC032	AT1G77450	Song et al. 2016	844081	27263	53.2443	3
NAC	ANAC034	AT2G02450	O'malley et al. 2016	814775	8528	5.95672	4
NAC	ANAC038	AT2G24430	O'malley et al. 2016	816979	3595	18.5516	1
NAC	ANAC042	AT2G43000	O'malley et al. 2016	818902	1147	10.2356	4
NAC	ANAC045	AT3G03200	O'malley et al. 2016	821226	9869	14.3317	1
NAC	ANAC046	AT3G04060	O'malley et al. 2016	819561	4929	10.1022	3
NAC	ANAC047	AT3G04070	O'malley et al. 2016	819562	4596	30.8903	3
NAC	ANAC050	AT3G10480	O'malley et al. 2016	820212	18096	10.9856	5
NAC	ANAC053	AT3G10500	O'malley et al. 2016	820214	8390	9.08347	4
NAC	ANAC055	AT3G15500	O'malley et al. 2016	820789	2235	34.0914	3
NAC	ANAC057	AT3G17730	O'malley et al. 2016	821041	867	6.58129	1
NAC	ANAC058	AT3G18400	O'malley et al. 2016	821369	11344	24.3697	1
NAC	ANAC062	AT3G49530	O'malley et al. 2016	824115	5913	5.0086	4
NAC	ANAC070	AT4G10350	O'malley et al. 2016	826627	10832	15.0733	1
NAC	ANAC071	AT4G17980	O'malley et al. 2016	827523	5202	10.2403	2
NAC	ANAC075	AT4G29230	O'malley et al. 2016	829044	23458	6.60696	4
NAC	ANAC079	AT5G07680	O'malley et al. 2016	830661	16626	5.86259	2
NAC	ANAC083	AT5G13180	O'malley et al. 2016	831157	13861	18.3562	3
NAC	ANAC087	AT5G18270	O'malley et al. 2016	831945	2160	7.0179	2
NAC	ANAC092	AT5G39610	O'malley et al. 2016	833957	10285	filtered	0
NAC	ANAC094	AT5G39820	O'malley et al. 2016	833978	5366	filtered	0
NAC	ANAC096	AT5G46590	O'malley et al. 2016	834702	672	6.28107	2
NAC	ANAC102	AT5G63790	Song et al. 2016	836499	2558	97.3327	3
NAC	ANAC103	AT5G64060	O'malley et al. 2016	836527	871	11.898	5
HB	ANL2	AT4G00730	O'malley et al. 2016	828022	2395	8.79046	2
MADS	AP1	AT1G69120	Heyndrickx et al. 2014	843244	3149	15.6221	1
AP2-EREBP	AP2	AT4G36920	Heyndrickx et al. 2014	829845	11744	filtered	0
MADS	AP3	AT3G54340	Heyndrickx et al. 2014	824601	202	8.59826	1
bZIP	AREB3	AT3G56850	O'malley et al. 2016	824852	7818	7.60141	5
B3	ARF2	AT5G62000	O'malley et al. 2016	836321	20527	53.1472	5
LBD	ASL18	AT2G42430	O'malley et al. 2016	818843	6541	filtered	0
AP2-EREBP	AT1G01250	AT1G01250	O'malley et al. 2016	839322	1421	filtered	0
MYB-related	At1g19000	AT1G19000	O'malley et al. 2016	838481	1974	38.9036	3
NAC	AT1G19040	AT1G19040	O'malley et al. 2016	838486	541	5.87645	3
AP2-EREBP	At1g19210	AT1G19210	O'malley et al. 2016	838504	8038	13.7178	4
ARID	AT1G20910	AT1G20910	O'malley et al. 2016	838684	12787	6.27645	5
AP2-EREBP	At1g22810	AT1G22810	O'malley et al. 2016	838887	2257	9.58238	4
Orphan	AT1G24250	AT1G24250	O'malley et al. 2016	839039	20844	filtered	0
G2-like	At1g25550	AT1G25550	O'malley et al. 2016	839142	3345	10.7426	4
AP2-EREBP	At1g36060	AT1G36060	O'malley et al. 2016	840510	745	filtered	0
AP2-EREBP	AT1G44830	AT1G44830	O'malley et al. 2016	841047	6730	6.89762	2
C2C2-DOF	AT1G47655	AT1G47655	O'malley et al. 2016	841175	4898	filtered	0
MYB-related	At1g49010	AT1G49010	O'malley et al. 2016	841324	18206	19.2586	5
G2-like	AT1G49560	AT1G49560	O'malley et al. 2016	841380	4987	10.9117	4
C2C2-DOF	At1g64620	AT1G64620	O'malley et al. 2016	842770	4704	19.7056	2
G2-like	At1g68670	AT1G68670	O'malley et al. 2016	843197	10898	11.2643	4
C2C2-DOF	AT1G69570	AT1G69570	O'malley et al. 2016	843293	16900	filtered	0
TCP	At1g69690	AT1G69690	O'malley et al. 2016	843305	681	filtered	0
AP2-EREBP	AT1G71450	AT1G71450	O'malley et al. 2016	843486	5744	9.65588	4
TCP	At1g72010	AT1G72010	O'malley et al. 2016	843532	2334	5.48859	3
MYB-related	AT1G72740	AT1G72740	O'malley et al. 2016	843606	18537	6.95273	5
MYB-related	At1g74840	AT1G74840	O'malley et al. 2016	843823	1461	16.4436	3
Trihelix	AT1G76880	AT1G76880	O'malley et al. 2016	844023	1047	filtered	0
AP2-EREBP	AT1G77200	AT1G77200	O'malley et al. 2016	844056	15693	18.5001	4
BZR	At1g78700	AT1G78700	O'malley et al. 2016	844206	3605	6.3699	5
G2-like	At2g01060	AT2G01060	O'malley et al. 2016	814630	5956	10.5568	5
C2H2	AT2G15740	AT2G15740	O'malley et al. 2016	816068	19568	filtered	0
CXC	AT2G20110	AT2G20110	O'malley et al. 2016	816530	2679	filtered	0
C2C2-DOF	AT2G28810	AT2G28810	O'malley et al. 2016	817430	17465	13.6382	2
AP2-EREBP	At2g33710	AT2G33710	O'malley et al. 2016	817936	3861	14.9705	4
G2-like	AT2G40260	AT2G40260	O'malley et al. 2016	818618	8096	10.5228	2
TCP	At2g45680	AT2G45680	O'malley et al. 2016	819176	3451	6.30799	5
G2-like	At3g04030	AT3G04030	O'malley et al. 2016	819558	19546	13.4305	3
MYB-related	At3g09600	AT3G09600	O'malley et al. 2016	820117	26659	17.5473	3
S1fa-like	AT3G09735	AT3G09735	O'malley et al. 2016	820131	3352	10.4251	5
Trihelix	AT3G10030	AT3G10030	O'malley et al. 2016	820164	585	filtered	0
MYB-related	AT3G10113	AT3G10113	O'malley et al. 2016	820173	741	filtered	0
MYB-related	At3g11280	AT3G11280	O'malley et al. 2016	820299	8199	filtered	0
Trihelix	At3g14180	AT3G14180	O'malley et al. 2016	820635	1523	23.848	4
G2-like	At3g24120	AT3G24120	O'malley et al. 2016	821998	11354	16.9886	5
GRF	AT3G42860	AT3G42860	O'malley et al. 2016	823332	20544	5.0296	5
C2C2-DOF	At3g45610	AT3G45610	O'malley et al. 2016	823703	4000	16.0325	2
C2C2-DOF	AT3G52440	AT3G52440	O'malley et al. 2016	824409	8737	7.45522	1
C2H2	At3g60580	AT3G60580	O'malley et al. 2016	825229	2324	5.94691	2
GeBP	AT4G00250	AT4G00250	O'malley et al. 2016	828046	6336	filtered	0
MYB-related	At4g01280	AT4G01280	O'malley et al. 2016	827903	2067	3.94849	4
AP2-EREBP	AT4G16750	AT1G16750	O'malley et al. 2016	820874	7906	10.9627	1
AP2-EREBP	AT4G18450	AT4G18450	O'malley et al. 2016	827576	7977	filtered	0
BZR	At4g18890	AT4G18890	O'malley et al. 2016	827623	2915	6.5689	5
AP2-EREBP	At4g31060	AT4G31060	O'malley et al. 2016	829233	6013	9.12388	4
AP2-EREBP	At4g32800	AT4G32800	O'malley et al. 2016	829416	6176	17.5557	3
BZR	At4g36780	AT4G36780	O'malley et al. 2016	829831	4665	11.0563	3
G2-like	AT4G37180	AT4G37180	O'malley et al. 2016	829872	9178	8.11634	4
C2C2-DOF	At4g38000	AT4G38000	O'malley et al. 2016	829956	19106	8.95506	1
C2C2-DOF	AT5G02460	AT5G02460	O'malley et al. 2016	830976	7468	19.1352	2
HB	AT5G04760	AT5G04760	Song et al. 2016	830354	326	46.3347	3
Trihelix	AT5G05550	AT5G05550	O'malley et al. 2016	830438	11748	30.6177	4
MYB-related	At5g05790	AT5G05790	O'malley et al. 2016	830464	2733	8.63467	2
TCP	At5g08330	AT5G08330	O'malley et al. 2016	830730	4001	10.9146	5
MYB-related	At5g08520	AT5G08520	O'malley et al. 2016	830751	3215	23.2105	3
C3H	At5g08750	AT5G08750	O'malley et al. 2016	830776	1740	5.96505	5
AP2-EREBP	At5g18450	AT5G18450	O'malley et al. 2016	831963	8512	5.06804	2
C2H2	At5g22990	AT5G22990	O'malley et al. 2016	832353	6110	7.23231	1
G2-like	At5g29000	AT5G29000	O'malley et al. 2016	833026	16775	12.4958	5
G2-like	AT5G45580	AT5G45580	O'malley et al. 2016	834596	6410	37.2507	3
MYB-related	At5g47390	AT5G47390	O'malley et al. 2016	834786	3109	16.1547	4
MYB-related	At5g52660	AT5G52660	O'malley et al. 2016	835343	6213	filtered	0
MYB-related	AT5G56840	AT5G56840	O'malley et al. 2016	835786	22513	4.71611	2
B3	AT5G60130	AT5G60130	O'malley et al. 2016	831636	10254	5.19982	1
MYB-related	AT5G61620	AT5G61620	O'malley et al. 2016	836284	1965	6.57939	1
C2C2-DOF	At5g62940	AT5G62940	O'malley et al. 2016	836414	29881	22.6168	2
C3H	AT5G63260	AT5G63260	O'malley et al. 2016	836446	4101	35.1053	5
AP2-EREBP	At5g65130	AT5G65130	O'malley et al. 2016	836637	11803	6.0076	1
C2H2	At5g66730	AT5G66730	O'malley et al. 2016	836806	976	8.75735	5
C2C2-DOF	AT5G66940	AT5G66940	O'malley et al. 2016	836828	14312	8.38715	5
NAC	ATAF1	AT1G01720	O'malley et al. 2016	839265	7905	37.0661	3
GRF	AtGRF6	AT2G06200	O'malley et al. 2016	815176	14356	6.29209	5
HB	ATHB13	AT1G69780	O'malley et al. 2016	843314	3624	34.2017	5
HB	ATHB15	AT1G52150	O'malley et al. 2016	841645	3110	18.7009	5
HB	ATHB21	AT2G18550	O'malley et al. 2016	816370	2274	5.5801	2
HB	ATHB23	AT5G39760	O'malley et al. 2016	833972	11512	8.44354	2
HB	ATHB40	AT4G36740	O'malley et al. 2016	829827	1401	34.3736	1
HB	ATHB5	AT5G65310	O'malley et al. 2016	836656	19291	18.6458	5
HB	ATHB53	AT5G66700	O'malley et al. 2016	836803	801	filtered	0
HB	ATHB6	AT2G22430	O'malley et al. 2016	816775	24304	6.307	2
HB	ATHB7	AT2G46680	O'malley et al. 2016	819280	3919	9.63829	3
MYB	ATY13	AT1G74650	O'malley et al. 2016	843804	9894	6.01954	2
BZR	BAM8	AT5G45300	O'malley et al. 2016	834566	14277	5.27404	2
other	BBX31	AT3G21890	O'malley et al. 2016	821744	20543	26.0766	5
bHLH	bHLH10	AT2G31220	O'malley et al. 2016	817679	2290	8.27604	3
bHLH	bHLH122	AT1G51140	O'malley et al. 2016	841537	3691	22.9258	3
bHLH	bHLH31	AT1G59640	O'malley et al. 2016	842254	10169	7.43238	5
bHLH	bHLH80	AT1G35460	O'malley et al. 2016	840438	491	10.468	3
bHLH	BIM1	AT5G08130	O'malley et al. 2016	830708	5667	6.41211	2
bHLH	BIM2	AT1G69010	O'malley et al. 2016	843233	5147	11.7686	2
MYB	BOS1	AT3G06490	O'malley et al. 2016	819827	840	5.49142	3
BPC	BPC1	AT2G01930	O'malley et al. 2016	814724	995	filtered	0
bZIP	bZIP16	AT2G35530	O'malley et al. 2016	818118	968	7.978	3
bZIP	bZIP18	AT2G40620	O'malley et al. 2016	818657	27249	9.93311	5
bZIP	bZIP28	AT3G10800	O'malley et al. 2016	820249	2031	12.0702	3
bZIP	bZIP3	AT5G15830	O'malley et al. 2016	831440	6618	12.2467	2
bZIP	bZIP44	AT1G75390	O'malley et al. 2016	843875	33768	8.29513	2
bZIP	bZIP50	AT1G77920	O'malley et al. 2016	844127	2415	7.57145	3
bZIP	bZIP52	AT1G06850	O'malley et al. 2016	837197	17122	14.985	3
bZIP	bZIP53	AT3G62420	O'malley et al. 2016	825415	6256	16.3263	3
bZIP	bZIP68	AT1G32150	O'malley et al. 2016	840107	11065	11.5368	5
BZR	BZR1	AT1G75080	O'malley et al. 2016	843845	968	filtered	0
CAMTA	CAMTA1	AT5G09410	O'malley et al. 2016	830800	1726	filtered	0
CAMTA	CAMTA5	AT4G16150	O'malley et al. 2016	827305	8295	filtered	0
AP2-EREBP	CBF1	AT4G25490	O'malley et al. 2016	828653	5139	21.0147	3
AP2-EREBP	CBF2	AT4G25470	O'malley et al. 2016	828651	7691	21.1932	3
AP2-EREBP	CBF3	AT4G25480	O'malley et al. 2016	828652	10034	22.1174	3
AP2-EREBP	CBF4	AT5G51990	O'malley et al. 2016	835274	5593	25.857	3
MYB-related	CCA1	AT2G46830	Nagel et.al., 2015	819296	2706	31.9557	3
C2C2-DOF	CDF3	AT3G47500	O'malley et al. 2016	823904	1992	filtered	0
AP2-EREBP	CEJ1	AT3G50260	O'malley et al. 2016	824188	7513	31.6595	4
C2C2-DOF	COG1	AT1G29160	O'malley et al. 2016	839790	2006	8.65277	2
C2C2-YABBY	CRC	AT1G69180	O'malley et al. 2016	843249	10616	12.9003	1
AP2-EREBP	CRF10	AT1G68550	O'malley et al. 2016	843184	4749	10.7908	4
NAC	CUC1	AT3G15170	O'malley et al. 2016	820748	2007	6.20585	4
NAC	CUC2	AT5G53950	O'malley et al. 2016	835478	2103	5.29417	3
NAC	CUC3	AT1G76420	O'malley et al. 2016	843975	7613	8.4475	4
C2C2-DOF	DAG2	AT2G46590	O'malley et al. 2016	819271	23854	16.8753	2
AP2-EREBP	DDF1	AT1G12610	O'malley et al. 2016	837817	13243	10.1435	3
AP2-EREBP	DDF2	AT1G63030	O'malley et al. 2016	842606	4398	9.31784	3
AP2-EREBP	DEAR2	AT5G67190	O'malley et al. 2016	836854	10605	14.1985	4
AP2-EREBP	DEAR3	AT2G23340	O'malley et al. 2016	816866	15113	25.8119	3
AP2-EREBP	DEAR5	AT4G06746	O'malley et al. 2016	826148	4382	filtered	0
E2F-DP	DEL2	AT5G14960	O'malley et al. 2016	831348	7103	5.0842	5
C2C2-DOF	DOF24	AT2G37590	O'malley et al. 2016	818336	9197	26.4565	2
C2C2-DOF	DOF42	AT4G21030	O'malley et al. 2016	827850	6529	7.59214	5
C2C2-DOF	DOF45	AT4G21080	O'malley et al. 2016	827855	23232	19.9116	1
AP2-EREBP	DREB19	AT2G38340	O'malley et al. 2016	818414	2817	14.4185	4
AP2-EREBP	DREB2A	AT5G05410	Song et al. 2016	830424	11877	42.9295	3
E2F-DP	E2FA	AT2G36010	O'malley et al. 2016	818174	9044	8.45462	4
EIL	EIN3	AT3G20770	Heyndrickx et al. 2014	821625	1018	filtered	0
EIL	EIN3	AT3G20770	O'malley et al. 2016	821625	2776	7.57358	3
MYB-related	EPR1	AT1G18330	O'malley et al. 2016	838413	11479	16.9976	3
AP2-EREBP	ERF10	AT1G03800	O'malley et al. 2016	839173	2280	filtered	0
AP2-EREBP	ERF105	AT5G51190	O'malley et al. 2016	835193	2765	9.78611	4
AP2-EREBP	ERF11	AT1G28370	O'malley et al. 2016	839733	738	14.9197	4
AP2-EREBP	ERF115	AT5G07310	Heyndrickx et al. 2014	830622	11012	filtered	0
AP2-EREBP	ERF115	AT5G07310	O'malley et al. 2016	830622	4793	9.73485	2
AP2-EREBP	ERF15	AT2G31230	O'malley et al. 2016	817680	5463	12.4618	3
AP2-EREBP	ERF2	AT5G47220	O'malley et al. 2016	834768	8312	5.38894	1
AP2-EREBP	ERF3	AT1G50640	O'malley et al. 2016	841486	6655	25.6802	5
AP2-EREBP	ERF38	AT2G35700	O'malley et al. 2016	818139	1680	6.26789	4
AP2-EREBP	ERF4	AT3G15210	O'malley et al. 2016	820752	4489	20.1921	4
AP2-EREBP	ERF5	AT5G47230	O'malley et al. 2016	834770	4617	6.00111	4
AP2-EREBP	ERF7	AT3G20310	O'malley et al. 2016	821575	11654	54.8185	5
AP2-EREBP	ERF8	AT1G53170	O'malley et al. 2016	841751	624	18.8663	5
AP2-EREBP	ESE1	AT3G23220	O'malley et al. 2016	821900	725	filtered	0
AP2-EREBP	ESE3	AT5G25190	O'malley et al. 2016	832590	12801	16.8462	5
FAR1	FAR1	AT4G15090	O'malley et al. 2016	827173	773	5.47379	5
FAR1	FHY3	AT3G22170	Heyndrickx et al. 2014	821781	6942	filtered	0
FAR1	FRS9	AT4G38170	O'malley et al. 2016	829973	4570	filtered	0
B3	FUS3	AT3G26790	O'malley et al. 2016	822293	2299	11.3197	1
C2C2-GATA	GATA1	AT3G24050	O'malley et al. 2016	821990	26424	7.23792	4
C2C2-GATA	GATA11	AT1G08010	O'malley et al. 2016	837316	24687	41.8796	4
C2C2-GATA	GATA19	AT4G36620	O'malley et al. 2016	829814	11450	filtered	0
C2C2-GATA	GATA4	AT3G60530	O'malley et al. 2016	825224	9807	7.31667	4
bZIP	GBF2	AT4G01120	Song et al. 2016	826505	11654	24.5883	3
bZIP	GBF3	AT2G46270	O'malley et al. 2016	819235	9550	38.9981	3
bZIP	GBF3	AT2G46270	Song et al. 2016	819235	15677	37.3155	3
bZIP	GBF6	AT4G34590	O'malley et al. 2016	829611	561	20.4642	3
bHLH	GL3	AT5G41315	Heyndrickx et al. 2014	834133	10706	filtered	0
Trihelix	GT1	AT1G13450	O'malley et al. 2016	837905	3315	filtered	0
Trihelix	GT2	AT1G76890	O'malley et al. 2016	844024	10458	11.8396	3
Trihelix	GT3a	AT5G01380	O'malley et al. 2016	831895	12391	9.47009	3
Trihelix	GTL1	AT1G33240	O'malley et al. 2016	840218	7028	16.9943	5
HB	HAT2	AT5G47370	O'malley et al. 2016	834784	1517	6.6052	2
HB	HAT22	AT4G37790	Song et al. 2016	829935	1371	40.9645	3
HB	HB5	AT5G65310	Song et al. 2016	836656	1269	55.1116	3
HB	HB6	AT2G22430	Song et al. 2016	816775	1209	66.7007	3
HB	HB7	AT2G46680	Song et al. 2016	819280	29110	30.8123	3
HB	HDG1	AT3G61150	O'malley et al. 2016	825287	4811	11.8718	2
HSF	HSF21	AT4G18880	O'malley et al. 2016	827622	2454	filtered	0
HSF	HSF3	AT5G16820	O'malley et al. 2016	831545	9908	20.9919	5
HSF	HSF6	AT5G62020	O'malley et al. 2016	836322	726	6.67177	2
HSF	HSF7	AT4G11660	O'malley et al. 2016	826771	3321	12.4032	3
HSF	HSFA6A	AT5G43840	Song et al. 2016	834406	5518	20.1231	3
HSF	HSFA6B	AT3G22830	O'malley et al. 2016	821854	5845	10.3572	2
HSF	HSFC1	AT3G24520	O'malley et al. 2016	822047	846	filtered	0
C2H2	IDD4	AT2G02080	O'malley et al. 2016	814739	10050	11.907	3
C2H2	IDD7	AT1G55110	O'malley et al. 2016	841954	1829	filtered	0
C2H2	JKD	AT5G03150	O'malley et al. 2016	831919	5667	5.17179	2
G2-like	KAN1	AT5G16560	Merelo et.al., 2013	831518	3476	7.61439	4
LBD	LBD18	AT2G45420	O'malley et al. 2016	819150	1512	20.7098	2
LBD	LBD19	AT2G45410	O'malley et al. 2016	819149	5561	5.27752	2
LBD	LBD2	AT1G06280	O'malley et al. 2016	837139	957	13.4527	1
MYB-related	LCL1	AT5G02840	O'malley et al. 2016	831766	15418	filtered	0
AP2-EREBP	LEP	AT5G13910	O'malley et al. 2016	831238	994	filtered	0
LFY	LFY	AT5G61850	Heyndrickx et al. 2014	836307	14013	9.17958	1
MYB-related	LHY1	AT1G01060	O'malley et al. 2016	839341	6147	24.5715	3
HB	LMI1	AT5G03790	O'malley et al. 2016	831723	3017	filtered	0
LBD	LOB	AT5G63090	O'malley et al. 2016	836429	1604	7.85207	2
B3	MP	AT1G19850	O'malley et al. 2016	838573	9128	11.6843	5
MYB	MYB101	AT2G32460	O'malley et al. 2016	817807	521	filtered	0
MYB	MYB107	AT3G02940	O'malley et al. 2016	821178	9430	22.4176	2
MYB	MYB121	AT3G30210	O'malley et al. 2016	822714	1320	6.9705	1
MYB	MYB13	AT1G06180	O'malley et al. 2016	837127	12164	8.9588	3
MYB	MYB27	AT3G53200	O'malley et al. 2016	824486	10750	6.0688	2
MYB	MYB3	AT1G22640	Song et al. 2016	838870	9465	36.2713	3
MYB	MYB33	AT5G06100	O'malley et al. 2016	830497	9558	48.6829	5
MYB	MYB3R1	AT4G32730	O'malley et al. 2016	829409	11513	12.9779	5
MYB	MYB3R4	AT5G11510	O'malley et al. 2016	831023	13565	20.1883	3
MYB	MYB3R5	AT5G02320	O'malley et al. 2016	831802	11647	5.89947	4
MYB	MYB44	AT5G67300	Song et al. 2016	836865	8389	34.1111	3
MYB	MYB44	AT5G67300	O'malley et al. 2016	836865	756	14.0373	4
MYB	MYB49	AT5G54230	O'malley et al. 2016	835511	1227	11.5294	2
MYB	MYB56	AT5G17800	O'malley et al. 2016	831648	963	filtered	0
MYB	MYB57	AT3G01530	O'malley et al. 2016	821113	1861	8.7828	1
MYB	MYB58	AT1G16490	O'malley et al. 2016	838219	25949	filtered	0
MYB	MYB61	AT1G09540	O'malley et al. 2016	837480	4621	6.26464	1
MYB	MYB63	AT1G79180	O'malley et al. 2016	844259	12546	16.8985	3
MYB	MYB65	AT3G11440	O'malley et al. 2016	820317	4720	5.37511	5
MYB	MYB67	AT3G12720	O'malley et al. 2016	820454	2160	30.3414	1
MYB	MYB70	AT2G23290	O'malley et al. 2016	816861	13147	12.9327	4
MYB	MYB73	AT4G37260	O'malley et al. 2016	829880	5578	19.77	5
MYB	MYB77	AT3G50060	O'malley et al. 2016	824168	8629	40.1321	5
MYB	MYB88	AT2G02820	O'malley et al. 2016	814812	15728	10.3276	2
MYB	MYB93	AT1G34670	O'malley et al. 2016	840371	5618	19.1356	2
MYB	MYB96	AT5G62470	O'malley et al. 2016	836367	546	5.9652	2
NAC	NAC2	AT5G04410	O'malley et al. 2016	830320	2592	8.31832	4
NAC	NAM	AT1G52880	O'malley et al. 2016	841721	6571	14.2203	3
NAC	NAP	AT1G69490	O'malley et al. 2016	843282	2658	23.2748	3
NFYB	NF-YB2	AT5G47640	Song et al. 2016	834815	2529	14.4135	3
NFYC	NF-YC2	AT1G56170	Song et al. 2016	842070	4992	25.8804	3
AP2-B3	NGA4	AT4G01500	O'malley et al. 2016	826750	11273	filtered	0
RWP-RK	NLP7	AT4G24020	O'malley et al. 2016	828502	1167	7.37763	5
NAC	NST1	AT2G46770	O'malley et al. 2016	819290	11829	11.5579	1
NAC	NTL8	AT2G27300	O'malley et al. 2016	817273	11825	10.2211	2
NAC	NTM1	AT4G01540	O'malley et al. 2016	828149	17545	12.5264	4
NAC	NTM2	AT4G01550	O'malley et al. 2016	828144	4570	filtered	0
C2C2-DOF	OBP1	AT3G50410	O'malley et al. 2016	824205	6538	11.404	2
C2C2-DOF	OBP3	AT3G55370	O'malley et al. 2016	824703	7560	31.4876	2
C2C2-DOF	OBP4	AT5G60850	O'malley et al. 2016	836206	27922	8.19474	4
HB	PDF2	AT4G04890	O'malley et al. 2016	825828	7672	filtered	0
HB	PHV	AT1G30490	O'malley et al. 2016	839928	1494	21.0947	5
MADS	PI	AT5G20240	Heyndrickx et al. 2014	832146	1611	5.98047	2
bHLH	PIF3	AT1G09530	Heyndrickx et al. 2014	837479	3257	8.59738	3
bHLH	PIF4	AT2G43010	Heyndrickx et al. 2014	818903	6400	26.8732	3
bHLH	PIF5	AT3G59060	Heyndrickx et al. 2014	825075	24032	17.5919	3
AP2-EREBP	PLT3	AT5G10510	O'malley et al. 2016	830915	7908	filtered	0
G2-like	PRR5	AT5G24470	Heyndrickx et al. 2014	832518	9562	15.5111	3
G2-like	PRR7	AT5G02810	Heyndrickx et al. 2014	831793	8594	22.6437	3
AP2-EREBP	RAP21	AT1G46768	O'malley et al. 2016	841117	10683	6.40673	4
AP2-EREBP	Rap210	AT5G52020	O'malley et al. 2016	835277	3765	9.4703	2
AP2-EREBP	RAP211	AT5G19790	O'malley et al. 2016	832099	2233	filtered	0
AP2-EREBP	RAP212	AT1G53910	O'malley et al. 2016	841829	11470	13.1482	4
AP2-EREBP	RAP26	AT1G43160	O'malley et al. 2016	840915	673	12.7871	4
AP2-B3	RAV1	AT1G13260	O'malley et al. 2016	837886	9865	6.12597	2
NAC	RD26	AT4G27410	Song et al. 2016	828849	26136	39.54	3
B3	REM19	AT1G49480	O'malley et al. 2016	841372	6453	6.29115	2
AP2-EREBP	RRTF1	AT4G34410	O'malley et al. 2016	829591	1635	19.9446	4
MYB-related	RVE1	AT5G17300	O'malley et al. 2016	831595	1274	9.20579	4
MADS	SEPA3	AT1G24260	Heyndrickx et al. 2014	839040	10724	8.20594	2
C2H2	SGR5	AT2G01940	O'malley et al. 2016	814725	647	filtered	0
NAC	SMB	AT1G79580	O'malley et al. 2016	844296	5292	23.7299	1
NAC	SND2	AT4G28500	O'malley et al. 2016	828968	2240	filtered	0
NAC	SND3	AT1G28470	O'malley et al. 2016	839747	16141	28.5154	1
MADS	SOC1	AT2G45660	Heyndrickx et al. 2014	819174	16320	5.46841	4
CXC	SOL1	AT3G22760	O'malley et al. 2016	821847	3729	5.41218	4
SBP	SPL1	AT2G47070	O'malley et al. 2016	819321	1416	8.75252	5
SBP	SPL14	AT1G20980	O'malley et al. 2016	838692	1002	filtered	0
SBP	SPL5	AT3G15270	O'malley et al. 2016	820758	6716	filtered	0
SBP	SPL9	AT2G42200	O'malley et al. 2016	818820	4089	14.0659	4
C2H2	STZ	AT1G27730	O'malley et al. 2016	839666	14595	48.2705	4
MADS	SVP	AT2G22540	O'malley et al. 2016	816787	6267	6.5239	4
MYB-related	TBP3	AT5G67580	O'malley et al. 2016	836894	12403	13.6356	4
TCP	TCP20	AT3G27010	O'malley et al. 2016	822318	2604	filtered	0
TCP	TCP24	AT1G30210	O'malley et al. 2016	839901	13532	filtered	0
TCP	TCP3	AT1G53230	O'malley et al. 2016	841756	4355	filtered	0
TCP	TCP7	AT5G23280	O'malley et al. 2016	832392	1775	filtered	0
CXC	TCX2	AT4G14770	O'malley et al. 2016	827132	5443	9.63409	4
bZIP	TGA1	AT5G65210	O'malley et al. 2016	836646	865	6.82226	2
bZIP	TGA10	AT5G06839	O'malley et al. 2016	830575	3247	filtered	0
bZIP	TGA2	AT5G06950	O'malley et al. 2016	830586	3779	5.99524	5
bZIP	TGA3	AT1G22070	O'malley et al. 2016	838812	6039	9.05141	3
bZIP	TGA4	AT5G10030	O'malley et al. 2016	830866	13964	filtered	0
bZIP	TGA5	AT5G06960	O'malley et al. 2016	830587	7257	6.05538	3
bZIP	TGA6	AT3G12250	O'malley et al. 2016	820405	30519	33.6496	5
bZIP	TGA9	AT1G08320	O'malley et al. 2016	837353	11172	15.2803	2
AP2-EREBP	TINY	AT5G25810	O'malley et al. 2016	832650	976	9.29276	2
MYB-related	TRP1	AT5G59430	O'malley et al. 2016	836062	4576	filtered	0
MYB-related	TRP2	AT3G46590	O'malley et al. 2016	823812	3155	12.6506	4
bZIP	VIP1	AT1G43700	O'malley et al. 2016	840957	10510	filtered	0
NAC	VND2	AT4G36160	O'malley et al. 2016	829773	636	11.9755	2
NAC	VND3	AT5G66300	O'malley et al. 2016	836762	21330	filtered	0
NAC	VND4	AT1G12260	O'malley et al. 2016	837780	1085	10.3834	2
NAC	VND6	AT5G62380	O'malley et al. 2016	836359	7920	11.6377	2
B3	VRN1	AT3G18990	O'malley et al. 2016	821432	8774	5.33356	4
C2H2	WIP5	AT1G51220	O'malley et al. 2016	841545	2175	5.91375	2
WRKY	WRKY14	AT1G30650	O'malley et al. 2016	839945	3476	17.3149	1
WRKY	WRKY15	AT2G23320	O'malley et al. 2016	816864	4679	57.413	3
WRKY	WRKY18	AT4G31800	O'malley et al. 2016	829308	11419	64.2708	3
WRKY	WRKY18	AT4G31800	Birkenbihl et.al., 2016	829308	22672	71.7358	3
WRKY	WRKY20	AT4G26640	O'malley et al. 2016	828771	18456	filtered	0
WRKY	WRKY21	AT2G30590	O'malley et al. 2016	817609	2213	filtered	0
WRKY	WRKY22	AT4G01250	O'malley et al. 2016	827896	1537	48.9711	3
WRKY	WRKY24	AT5G41570	O'malley et al. 2016	834159	22769	12.9721	1
WRKY	WRKY25	AT2G30250	O'malley et al. 2016	817575	7303	62.8118	3
WRKY	WRKY27	AT5G52830	O'malley et al. 2016	835360	5826	13.1751	2
WRKY	WRKY28	AT4G18170	O'malley et al. 2016	827542	2857	65.7604	3
WRKY	WRKY29	AT4G23550	O'malley et al. 2016	828455	13501	49.5268	3
WRKY	WRKY3	AT2G03340	O'malley et al. 2016	814863	2794	filtered	0
WRKY	WRKY33	AT2G38470	Birkenbihl et.al., 2016	818429	1287	74.214	3
WRKY	WRKY33	AT2G38470	O'malley et al. 2016	818429	2409	40.7631	3
WRKY	WRKY40	AT1G80840	O'malley et al. 2016	844423	1872	68.8744	3
WRKY	WRKY40	AT1G80840	Birkenbihl et.al., 2016	844423	5593	8.69336	3
WRKY	WRKY45	AT3G01970	O'malley et al. 2016	821270	7114	28.7546	3
WRKY	WRKY50	AT5G26170	O'malley et al. 2016	832686	10276	27.0739	3
WRKY	WRKY55	AT2G40740	O'malley et al. 2016	818669	13630	68.3459	3
WRKY	WRKY65	AT1G29280	O'malley et al. 2016	839802	9034	32.8267	1
WRKY	WRKY7	AT4G24240	O'malley et al. 2016	828525	8935	17.0056	3
WRKY	WRKY70	AT3G56400	O'malley et al. 2016	824807	1926	66.4938	3
WRKY	WRKY71	AT1G29860	O'malley et al. 2016	839864	8244	36.1925	3
WRKY	WRKY75	AT5G13080	O'malley et al. 2016	831147	9533	41.6713	3
WRKY	WRKY8	AT5G46350	O'malley et al. 2016	834678	19311	40.1265	3
C2H2	ZAT6	AT5G04340	Song et al. 2016	830313	1482	50.4675	3
