# Supplementary material for: Chromatin state architecture governs transcription factor accessibility across plant genomes
Source: PLoS Genet. 2026 Jan 22;22(1):e1012015. doi: 10.1371/journal.pgen.1012015 (PMC12867329; doi:10.1371/journal.pgen.1012015)
Supplement: S4 Table — (XLSX) [file pgen.1012015.s011.xlsx]

## Sheet: Sheet1
Family	motif	Name	AGI	Mp best hit	Source	SRA	cluster
AThook	AAATATTT	AHL12	AT1G63480	Mp8g14640	Franco-Zorrilla et al., 2014		2
AThook	ATAATTAT	AHL12_2	AT1G63480	Mp8g14640	Franco-Zorrilla et al., 2014		2
AThook	AATTAATT	AHL12_3	AT1G63480	Mp8g14640	Franco-Zorrilla et al., 2014		3
AThook	AATATATT	AHL20	AT4G14465	Mp7g18120	Franco-Zorrilla et al., 2014		3
AThook	AATTAATT	AHL20_2	AT4G14465	Mp7g18120	Franco-Zorrilla et al., 2014		3
AThook	AAAATAAT	AHL20_3	AT4G14465	Mp7g18120	Franco-Zorrilla et al., 2014		3
AThook	AATTAATT	AHL25	AT4G35390	Mp7g18120	Franco-Zorrilla et al., 2014		3
AThook	AATATATT	AHL25_2	AT4G35390	Mp7g18120	Franco-Zorrilla et al., 2014		3
AThook	ATTTAATT	AHL25_3	AT4G35390	Mp7g18120	Franco-Zorrilla et al., 2014		3
NAC	TTGCGTGT	ANAC46	At3g04060	Mp6g02590	Franco-Zorrilla et al., 2014		3
NAC	TTACGTGT	ANAC55	At3g15500	Mp6g02620	Franco-Zorrilla et al., 2014		3
NAC	TTACGTAA	ANAC55_2	At3g15500	Mp6g02620	Franco-Zorrilla et al., 2014		3
NAC	TTGCGTG	ANAC58	At3g18400	Mp6g02590	Franco-Zorrilla et al., 2014		2
ARR-B	AGATACG	ARR11	At1g67710	Mp4g20600	Franco-Zorrilla et al., 2014		2
ARR-B	GGATCC	ARR11_2	At1g67710	Mp4g20600	Franco-Zorrilla et al., 2014		2
ARR-B	AGATCT	ARR11_3	At1g67710	Mp4g20600	Franco-Zorrilla et al., 2014		2
ARR-B	AGATACG	ARR14	At2g01760	Mp4g20600	Franco-Zorrilla et al., 2014		2
ARR-B	AGATCT	ARR14_2	At2g01760	Mp4g20600	Franco-Zorrilla et al., 2014		2
ARR-B	GGATCC	ARR14_3	At2g01760	Mp4g20600	Franco-Zorrilla et al., 2014		2
AP2-EREBP	RCCGACA	At1g77200	At1g77200	Mp6g08690	Franco-Zorrilla et al., 2014		3
C2H2	TCAGCTGA	At4g35610	At4g35610	Mp4g11380	Franco-Zorrilla et al., 2014		2
Trihelix	CGGTAAA	At5g28300	At5g28300	Mp8g08100	Franco-Zorrilla et al., 2014		2
AP2-EREBP	GCCGCC	ATERF1	At4g17500	Mp7g09350	Franco-Zorrilla et al., 2014		3
AP2-EREBP	GCCGGC	ATERF1	At4g17500	Mp7g09350	Franco-Zorrilla et al., 2014		3
HB	CAATsATT	ATHB12	At3g61890	Mp3g02320	Franco-Zorrilla et al., 2014		3
HB	CAATwATT	ATHB51	At5g03790	Mp3g02320	Franco-Zorrilla et al., 2014		3
bZIP	TGACGTCA	bZIP60	At1g42990	Mp3g04360	Franco-Zorrilla et al., 2014		2
bZIP	TGACGTG	bZIP60	At1g42990	Mp3g04360	Franco-Zorrilla et al., 2014		2
MYB-related	AGATATTT	CCA1	At2g46830	Mp2g14310	Franco-Zorrilla et al., 2014		2
MYB-related	AGATATG	CCA1_2	At2g46830	Mp2g14310	Franco-Zorrilla et al., 2014		2
C2C2-DOF	AAAAAGTG	DAG2	At5g65590	Mp2g20790	Franco-Zorrilla et al., 2014		3
AP2-EREBP	RYCGACAT	DDF1	At1g12610	Mp6g08690	Franco-Zorrilla et al., 2014		3
AP2-EREBP	GCCGCC	DEAR3	At2g23340	Mp6g04880	Franco-Zorrilla et al., 2014		1
AP2-EREBP	ACCGAC	DEAR3	At2g23340	Mp6g04880	Franco-Zorrilla et al., 2014		3
AP2-EREBP	CRCCGACA	DEAR4	At4g36900	Mp6g04880	Franco-Zorrilla et al., 2014		1
AP2-EREBP	GCCGCC	DEAR4	At4g36900	Mp6g04880	Franco-Zorrilla et al., 2014		3
C2C2-DOF	AAAAAGG	Dof5.7	At5g65590	Mp2g20790	Franco-Zorrilla et al., 2014		3
C2C2-DOF	GTTAACG	Dof5.7	At5g65590	Mp2g20790	Franco-Zorrilla et al., 2014		3
AP2-EREBP	GCGGCCG	DREB2C	At2g40340	Mp5g02590	Franco-Zorrilla et al., 2014		1
AP2-EREBP	MACCGMCW	DREB2C_2	At2g40340	Mp5g02590	Franco-Zorrilla et al., 2014		1
AP2-EREBP	GCCGCC	ERF1	At3g23240	Mp7g09350	Franco-Zorrilla et al., 2014		3
B3	TGTCGG	ETT	At2g33860	Mp4g11820	Franco-Zorrilla et al., 2014		3
B3	TGTCGA	ETT_2	At2g33860	Mp4g11820	Franco-Zorrilla et al., 2014		3
C2C2-GATA	AGATCT	GATA12	At5g25830	Mp1g03950	Franco-Zorrilla et al., 2014		3
G2-like	RGATATCY	GLK1	At2g20570	Mp7g09740	Franco-Zorrilla et al., 2014		2
G2-like	AGATTCT	GLK1_2	At2g20570	Mp7g09740	Franco-Zorrilla et al., 2014		2
HSF	GAAGCTTC	HSFB2A	At5g62020	Mp4g12230	Franco-Zorrilla et al., 2014		3
HSF	TTCTAGAA	HSFB2A	At5g62020	Mp4g12230	Franco-Zorrilla et al., 2014		3
HSF	TTCTAGAA	HSFC1	At3g24520	MpVg00470	Franco-Zorrilla et al., 2014		1
HSF	GAAGCTTC	HSFC1	At3g24520	MpVg00470	Franco-Zorrilla et al., 2014		1
HB	TAATnATTA	ICU4	At1g52150	Mp1g24140	Franco-Zorrilla et al., 2014		3
G2-like	GAATAT	KAN1	At5g16560	Mp3g04970	Franco-Zorrilla et al., 2014		3
G2-like	GAATATTC	KAN4	At5g42630	Mp3g04970	Franco-Zorrilla et al., 2014		3
G2-like	GAATAWT	KAN4	At5g42630	Mp3g04970	Franco-Zorrilla et al., 2014		3
LBD	TCCGGA	LBD16	At2g42430	Mp8g11560	Franco-Zorrilla et al., 2014		1
MYB	GKTAGGT	MYB111	At5g49330	Mp3g07510	Franco-Zorrilla et al., 2014		3
MYB	GGTWGTTR	MYB111	At5g49330	Mp3g07510	Franco-Zorrilla et al., 2014		3
MYB	GKTAGGT	MYB46	At5g12870	Mp2g22560	Franco-Zorrilla et al., 2014		3
MYB	GKTKGTTR	MYB46	At5g12870	Mp2g22560	Franco-Zorrilla et al., 2014		3
MYB	CCGTTA	MYB52	At1g17950	Mp8g11870	Franco-Zorrilla et al., 2014		3
MYB	GTTAGTTR	MYB52	At1g17950	Mp8g11870	Franco-Zorrilla et al., 2014		3
MYB	GKTAGGT	MYB55	At4g01680	Mp2g22560	Franco-Zorrilla et al., 2014		3
MYB	GKTKGTTR	MYB55	At4g01680	Mp2g22560	Franco-Zorrilla et al., 2014		3
MYB	RTTAGGT	MYB59	At5g59780	Mp3g05910	Franco-Zorrilla et al., 2014		3
bHLH	CACGTG	MYC2	At1g32640	MpVg00340	Franco-Zorrilla et al., 2014		1
bHLH	CACGTG	MYC3	At5g46760	MpUg00430	Franco-Zorrilla et al., 2014		1
bHLH	CACGTG	MYC4	At4g17880	MpUg00430	Franco-Zorrilla et al., 2014		1
AP2-EREBP	RCCGWCCW	ORA47	At1g74930	Mp6g04880	Franco-Zorrilla et al., 2014		3
AP2-EREBP	GCCGCC	ORA47_2	At1g74930	Mp6g04880	Franco-Zorrilla et al., 2014		3
bHLH	CCACGTGG	PIF3	At1g09530	Mp3g17350	Franco-Zorrilla et al., 2014		2
bHLH	CACGTG	PIF4	At2g43010	Mp3g17350	Franco-Zorrilla et al., 2014		2
bHLH	CACGTG	PIF5	At3g59060	Mp3g17350	Franco-Zorrilla et al., 2014		2
AP2-EREBP	GCCGCC	RAP2.3	At3g16770	Mp5g12480	Franco-Zorrilla et al., 2014		2
AP2-EREBP	GCCGCA	RAP2.3	At3g16770	Mp5g12480	Franco-Zorrilla et al., 2014		2
AP2-EREBP	GCCGAC	RAP2.3	At3g16770	Mp5g12480	Franco-Zorrilla et al., 2014		2
AP2-EREBP	GCCGCC	RAP2.6	At1g43160	Mp4g17430	Franco-Zorrilla et al., 2014		3
AP2-EREBP	GCCGCA	RAP2.6	At1g43160	Mp4g17430	Franco-Zorrilla et al., 2014		3
AP2-EREBP	GCCGTC	RAP2.6	At1g43160	Mp4g17430	Franco-Zorrilla et al., 2014		3
B3	WGNTGTAG	REM1	At4g31610	Mp3g07310	Franco-Zorrilla et al., 2014		1
B3	CGTGTAG	REM1_2	At4g31610	Mp3g07310	Franco-Zorrilla et al., 2014		1
AP2-EREBP	GCCGCC	RRTF1	At4g34410	Mp5g22160	Franco-Zorrilla et al., 2014		3
AP2-EREBP	GCCGCA	RRTF1_2	At4g34410	Mp5g22160	Franco-Zorrilla et al., 2014		3
AP2-EREBP	GCCGTC	RRTF1_3	At4g34410	Mp5g22160	Franco-Zorrilla et al., 2014		3
MYB	AGATATTT	RVE1	At5g17300	Mp2g14310	Franco-Zorrilla et al., 2014		2
MYB	AGATTTT	RVE1_2	At5g17300	Mp2g14310	Franco-Zorrilla et al., 2014		2
SBP	CCGTACGG	SPL1	At2g47070	Mp1g13640	Franco-Zorrilla et al., 2014		2
SBP	CGTACGGA	SPL1_2	At2g47070	Mp1g13640	Franco-Zorrilla et al., 2014		2
SBP	CGTAC	SPL7	At5g18830	Mp8g11850	Franco-Zorrilla et al., 2014		2
SRS	CCCTAGGG	STY1	At3g51060	Mp3g19510	Franco-Zorrilla et al., 2014		3
SRS	CTAGCTAG	STY1_2	At3g51060	Mp3g19510	Franco-Zorrilla et al., 2014		3
TCP	GGNCCCAC	TCP15	At1g69690	Mp7g09490	Franco-Zorrilla et al., 2014		2
TCP	GGGTCCAC	TCP16	At1g69690	Mp7g09490	Franco-Zorrilla et al., 2014		2
TCP	GGNCCCAC	TCP23	At1g35560	Mp7g09490	Franco-Zorrilla et al., 2014		2
bZIP	TGACGTCA	TGA2	At5g06950	Mp2g13330	Franco-Zorrilla et al., 2014		2
bZIP	TGACGTM	TGA2	At5g06950	Mp2g13330	Franco-Zorrilla et al., 2014		2
AP2	CCTCGT	TOE1	At2g28550	Mp8g11450	Franco-Zorrilla et al., 2014		3
AP2	ACCTACG	TOE1_2	At2g28550	Mp8g11450	Franco-Zorrilla et al., 2014		3
AP2	AACCTTAA	TOE1_3	At2g28550	Mp8g11450	Franco-Zorrilla et al., 2014		3
AP2	CCTCGT	TOE2	At5g60120	Mp8g11450	Franco-Zorrilla et al., 2014		3
AP2	ACCTACG	TOE2_1	At5g60120	Mp8g11450	Franco-Zorrilla et al., 2014		3
AP2	AACCTTAA	TOE2_2	At5g60120	Mp8g11450	Franco-Zorrilla et al., 2014		3
HB	TCAATCA	WOX13	At4g35550	Mp1g11660	Franco-Zorrilla et al., 2014		2
HB	TTAATTAA	WOX13_2	At4g35550	Mp1g11660	Franco-Zorrilla et al., 2014		2
WRKY	CGTTGACY	WRKY12	At2g44745	Mp7g06550	Franco-Zorrilla et al., 2014		3
WRKY	CTTGACYR	WRKY18	At4g31800	Mp4g00180	Franco-Zorrilla et al., 2014		3
WRKY	CGTTGACY	WRKY38	At5g22570	Mp1g08960	Franco-Zorrilla et al., 2014		3
WRKY	CGTTGACY	WRKY45	At3g01970	Mp7g06550	Franco-Zorrilla et al., 2014		3
C2C2-YABBY	AATCATAA	YAB1	At2g45190	Mp2g02440	Franco-Zorrilla et al., 2014		1
C2C2-YABBY	AATGATTA	YAB5	At2g26580	Mp2g10230	Franco-Zorrilla et al., 2014		2
C2H2	AGTGCACT	ZAT14	At5g03510	Mp1g25140	Franco-Zorrilla et al., 2014		1
C2H2	AGTGCACT	ZAT18	At3g53600	Mp3g23440	Franco-Zorrilla et al., 2014		2
C2H2	CCAGCTGG	ZAT2	At2g17180	Mp4g11380	Franco-Zorrilla et al., 2014		2
C2H2	TAACACTA	ZAT6	At5g04340	Mp3g23440	Franco-Zorrilla et al., 2014		2
C2C2		MpGATA2		Mp1g03950	Zenker et al., 2025	SRR25708979	3
bHLH		MpBHLH27		Mp1g19210	Zenker et al., 2025	SRR30251490	2
WRKY		MpWRKY11		Mp1g24950	Zenker et al., 2025	SRR30251489	3
Trihelix		MpTRIHELIX11		Mp2g08360	Zenker et al., 2025	SRR25708978	2
MYB-related		Mp1R-MYB11		Mp2g14310	Zenker et al., 2025	SRR30251488	2
bZIP		MpABI5B		Mp2g22820	Zenker et al., 2025	SRR25708976	3
HB		MpC1HDZ		Mp3g02320	Zenker et al., 2025	SRR25708971	3
MYB-related		Mp1R-MYB8		Mp3g05000	Zenker et al., 2025	SRR30251487	2
MYB		MpR2R3-MYB21		Mp3g05910	Zenker et al., 2025	SRR25708977	3
E2F-DP		MpDEL1		Mp3g20990	Zenker et al., 2025	SRR25708970	3
MADS		MpMADS2		Mp4g11760	Zenker et al., 2025	SRR30251486	2
NAC		MpNAC3		Mp4g11910	Zenker et al., 2025	SRR25708969	2
bHLH		MpBHLH44		Mp4g12420	Zenker et al., 2025	SRR30251485	2
NFYB		MpCCAAT-NFYB1		Mp4g13360	Zenker et al., 2025	SRR25708967	2
MYB-related		Mp1R-MYB7		Mp4g22430	Zenker et al., 2025	SRR30251484	2
MYB		MpR2R3-MYB9		Mp5g14610	Zenker et al., 2025	SRR30251483	2
BZIP		MpBZIP9		Mp6g03920	Zenker et al., 2025	SRR25708966	2
WRKY		MpWRKY14		Mp6g16800	Zenker et al., 2025	SRR30251482	1
EIL		MpEIL		Mp7g02640	Zenker et al., 2025	SRR25708968	2
C2H2		MpIDDL1		Mp8g06180	Zenker et al., 2025	SRR25708974	2
C2H2		MpIDDL5		Mp8g12510	Zenker et al., 2025	SRR25708973	3
other		MpBBX5		Mp8g13470	Zenker et al., 2025	SRR25708975	2
BPC		MpBPC2		MpVg00350	Zenker et al., 2025	SRR25708972	1
