# Supplementary material for: Chromatin state architecture governs transcription factor accessibility across plant genomes
Source: PLoS Genet. 2026 Jan 22;22(1):e1012015. doi: 10.1371/journal.pgen.1012015 (PMC12867329; doi:10.1371/journal.pgen.1012015)
Supplement: S5 Table — (XLSX) [file pgen.1012015.s012.xlsx]

## Sheet: (A) GO list CL1
TF Cluster 1 Gene Ontology
Analysis Type:	PANTHER Overrepresentation Test (Released 20240807)
Annotation Version and Release Date:	GO Ontology database DOI: 10.5281/zenodo.14861039 Released 2025-02-06
Analyzed List:	upload_1 (Arabidopsis thaliana)
Reference List:	Arabidopsis thaliana (all genes in database)
Test Type:	FISHER
Correction:	FDR
GO biological process complete	Arabidopsis thaliana - REFLIST (27475)	upload_1 (32)	upload_1 (expected)	upload_1 (over/under)	upload_1 (fold Enrichment)	upload_1 (raw P-value)	upload_1 (FDR)
floral meristem determinacy (GO:0010582)	21	3	0.02	+	> 100	1.88e-06	0.000331
root cap development (GO:0048829)	15	2	0.02	+	> 100	0.000137	0.0173
meristem determinacy (GO:0010022)	25	3	0.03	+	> 100	3.24e-06	0.000536
plant-type secondary cell wall biogenesis (GO:0009834)	64	3	0.07	+	40.25	5.7e-05	0.00776
androecium development (GO:0048466)	112	3	0.13	+	23	0.0003	0.0363
stamen development (GO:0048443)	112	3	0.13	+	23	0.0003	0.0355
floral organ development (GO:0048437)	270	6	0.31	+	19.08	6.23e-07	0.000126
positive regulation of RNA biosynthetic process (GO:1902680)	375	8	0.44	+	18.32	8.83e-09	3.21e-06
positive regulation of DNA-templated transcription (GO:0045893)	375	8	0.44	+	18.32	8.83e-09	3.01e-06
flower development (GO:0009908)	378	8	0.44	+	18.17	9.4e-09	3.01e-06
reproductive shoot system development (GO:0090567)	396	8	0.46	+	17.35	1.35e-08	4.08e-06
positive regulation of RNA metabolic process (GO:0051254)	431	8	0.5	+	15.94	2.6e-08	7.46e-06
floral whorl development (GO:0048438)	219	4	0.26	+	15.68	0.000119	0.0154
positive regulation of nucleobase-containing compound metabolic process (GO:0045935)	455	8	0.53	+	15.1	3.95e-08	1.08e-05
positive regulation of macromolecule biosynthetic process (GO:0010557)	460	8	0.54	+	14.93	4.3e-08	1.06e-05
positive regulation of biosynthetic process (GO:0009891)	523	9	0.61	+	14.78	5.82e-09	2.27e-06
positive regulation of macromolecule metabolic process (GO:0010604)	564	8	0.66	+	12.18	2.04e-07	4.64e-05
positive regulation of metabolic process (GO:0009893)	656	9	0.76	+	11.78	4.1e-08	1.06e-05
regulation of DNA-templated transcription (GO:0006355)	2046	28	2.38	+	11.75	5.87e-28	3.2e-24
regulation of RNA biosynthetic process (GO:2001141)	2048	28	2.39	+	11.74	6.03e-28	1.64e-24
regulation of RNA metabolic process (GO:0051252)	2150	28	2.5	+	11.18	2.34e-27	4.24e-24
regulation of nucleobase-containing compound metabolic process (GO:0019219)	2244	28	2.61	+	10.71	7.69e-27	8.38e-24
regulation of primary metabolic process (GO:0080090)	2536	29	2.95	+	9.82	3.18e-27	4.34e-24
positive regulation of cellular process (GO:0048522)	905	10	1.05	+	9.49	4.78e-08	1.13e-05
regulation of gene expression (GO:0010468)	2580	28	3	+	9.32	3.71e-25	2.89e-22
regulation of macromolecule biosynthetic process (GO:0010556)	2620	28	3.05	+	9.18	5.69e-25	3.87e-22
regulation of biosynthetic process (GO:0009889)	2766	29	3.22	+	9	3.89e-26	3.54e-23
shoot system development (GO:0048367)	790	8	0.92	+	8.69	2.57e-06	0.000438
regulation of macromolecule metabolic process (GO:0060255)	2791	28	3.25	+	8.61	3.28e-24	1.79e-21
regulation of metabolic process (GO:0019222)	3093	29	3.6	+	8.05	9.72e-25	5.89e-22
positive regulation of biological process (GO:0048518)	1147	10	1.34	+	7.49	4.31e-07	9.39e-05
plant organ development (GO:0099402)	1156	10	1.35	+	7.43	4.63e-07	9.7e-05
reproductive structure development (GO:0048608)	1284	10	1.5	+	6.69	1.21e-06	0.000235
reproductive system development (GO:0061458)	1286	10	1.5	+	6.68	1.22e-06	0.00023
developmental process involved in reproduction (GO:0003006)	1547	10	1.8	+	5.55	6.41e-06	0.000998
post-embryonic development (GO:0009791)	1583	10	1.84	+	5.42	7.85e-06	0.00119
system development (GO:0048731)	2042	12	2.38	+	5.05	1.52e-06	0.000277
regulation of cellular process (GO:0050794)	5088	29	5.93	+	4.89	1.49e-18	7.36e-16
reproductive process (GO:0022414)	1856	10	2.16	+	4.63	3.14e-05	0.00439
regulation of biological process (GO:0050789)	5565	29	6.48	+	4.47	1.89e-17	8.59e-15
biological regulation (GO:0065007)	5860	29	6.83	+	4.25	8.17e-17	3.42e-14
multicellular organism development (GO:0007275)	2642	12	3.08	+	3.9	2.19e-05	0.00314
developmental process (GO:0032502)	3192	14	3.72	+	3.77	4.84e-06	0.000776
anatomical structure development (GO:0048856)	3087	13	3.6	+	3.62	1.94e-05	0.00286
multicellular organismal process (GO:0032501)	2930	12	3.41	+	3.52	6.16e-05	0.00819
metabolic process (GO:0008152)	7971	1	9.28	-	0.11	0.000326	0.0378
primary metabolic process (GO:0044238)	6556	0	7.64	-	< 0.01	0.000245	0.0303

## Sheet: (B) GO list CL2
TF Cluster 2 Gene Ontology
Analysis Type:	PANTHER Overrepresentation Test (Released 20240807)
Annotation Version and Release Date:	GO Ontology database DOI: 10.5281/zenodo.14861039 Released 2025-02-06
Analyzed List:	upload_1 (Arabidopsis thaliana)
Reference List:	Arabidopsis thaliana (all genes in database)
Test Type:	FISHER
Correction:	FDR
GO biological process complete	Arabidopsis thaliana - REFLIST (27475)	upload_1 (59)	upload_1 (expected)	upload_1 (over/under)	upload_1 (fold Enrichment)	upload_1 (raw P-value)	upload_1 (FDR)
root radial pattern formation (GO:0090057)	9	4	0.02	+	> 100	2.4e-09	5.44e-07
xylem vessel member cell differentiation (GO:0048759)	11	3	0.02	+	> 100	1.53e-06	0.00022
positive regulation of cell wall organization or biogenesis (GO:1903340)	9	2	0.02	+	> 100	0.000162	0.0152
positive regulation of secondary cell wall biogenesis (GO:1901348)	9	2	0.02	+	> 100	0.000162	0.0149
tracheary element differentiation (GO:1905177)	17	3	0.04	+	82.18	6.26e-06	0.000775
radial pattern formation (GO:0009956)	24	4	0.05	+	77.61	1.97e-07	3.58e-05
specification of floral organ identity (GO:0010093)	13	2	0.03	+	71.64	0.000348	0.0275
specification of plant organ identity (GO:0090701)	14	2	0.03	+	66.53	0.000406	0.0316
xylem development (GO:0010089)	47	4	0.1	+	39.63	3.19e-06	0.000435
regulation of cell differentiation (GO:0045595)	67	3	0.14	+	20.85	0.000409	0.0314
positive regulation of RNA biosynthetic process (GO:1902680)	375	15	0.81	+	18.63	1.86e-15	5.63e-13
positive regulation of DNA-templated transcription (GO:0045893)	375	15	0.81	+	18.63	1.86e-15	5.33e-13
phloem or xylem histogenesis (GO:0010087)	132	5	0.28	+	17.64	9.64e-06	0.00117
seed germination (GO:0009845)	110	4	0.24	+	16.93	9.34e-05	0.00943
regionalization (GO:0003002)	168	6	0.36	+	16.63	1.65e-06	0.00023
positive regulation of RNA metabolic process (GO:0051254)	431	15	0.93	+	16.21	1.43e-14	3.9e-12
positive regulation of macromolecule biosynthetic process (GO:0010557)	460	16	0.99	+	16.2	1.67e-15	5.35e-13
positive regulation of nucleobase-containing compound metabolic process (GO:0045935)	455	15	0.98	+	15.35	3.15e-14	7.8e-12
positive regulation of biosynthetic process (GO:0009891)	523	17	1.12	+	15.14	5.8e-16	1.98e-13
seedling development (GO:0090351)	136	4	0.29	+	13.7	0.000212	0.0192
response to gibberellin (GO:0009739)	137	4	0.29	+	13.6	0.000218	0.0188
pattern specification process (GO:0007389)	210	6	0.45	+	13.31	5.97e-06	0.000756
positive regulation of macromolecule metabolic process (GO:0010604)	564	16	1.21	+	13.21	3.91e-14	9.27e-12
post-embryonic plant organ development (GO:0090696)	192	5	0.41	+	12.13	5.83e-05	0.006
positive regulation of metabolic process (GO:0009893)	656	17	1.41	+	12.07	2.37e-14	6.15e-12
regulation of DNA-templated transcription (GO:0006355)	2046	51	4.39	+	11.61	2.02e-49	1.1e-45
regulation of RNA biosynthetic process (GO:2001141)	2048	51	4.4	+	11.6	2.13e-49	5.8e-46
regulation of RNA metabolic process (GO:0051252)	2150	51	4.62	+	11.05	2.53e-48	4.6e-45
positive regulation of cellular process (GO:0048522)	905	21	1.94	+	10.81	9.42e-17	3.42e-14
regulation of nucleobase-containing compound metabolic process (GO:0019219)	2244	51	4.82	+	10.58	2.24e-47	3.05e-44
anatomical structure formation involved in morphogenesis (GO:0048646)	223	5	0.48	+	10.44	0.000118	0.0115
regulation of primary metabolic process (GO:0080090)	2536	51	5.45	+	9.36	1.12e-44	1.22e-41
positive regulation of biological process (GO:0048518)	1147	23	2.46	+	9.34	5.19e-17	2.02e-14
response to auxin (GO:0009733)	350	7	0.75	+	9.31	9.9e-06	0.00117
regulation of gene expression (GO:0010468)	2580	51	5.54	+	9.21	2.68e-44	2.43e-41
regulation of macromolecule biosynthetic process (GO:0010556)	2620	51	5.63	+	9.06	5.83e-44	4.54e-41
DNA-templated transcription (GO:0006351)	266	5	0.57	+	8.75	0.000268	0.0218
regulation of biosynthetic process (GO:0009889)	2766	51	5.94	+	8.59	9.09e-43	6.19e-40
response to wounding (GO:0009611)	272	5	0.58	+	8.56	0.000297	0.0238
regulation of macromolecule metabolic process (GO:0060255)	2791	51	5.99	+	8.51	1.43e-42	8.67e-40
positive regulation of response to stimulus (GO:0048584)	295	5	0.63	+	7.89	0.00043	0.0325
root development (GO:0048364)	601	10	1.29	+	7.75	5.58e-07	8.94e-05
root system development (GO:0022622)	603	10	1.29	+	7.72	5.75e-07	8.95e-05
regulation of metabolic process (GO:0019222)	3093	51	6.64	+	7.68	2.57e-40	1.4e-37
regulation of multicellular organismal development (GO:2000026)	415	6	0.89	+	6.73	0.000263	0.0217
cellular response to hormone stimulus (GO:0032870)	570	7	1.22	+	5.72	0.000214	0.0191
cellular response to endogenous stimulus (GO:0071495)	571	7	1.23	+	5.71	0.000216	0.019
response to hormone (GO:0009725)	1399	17	3	+	5.66	3.42e-09	7.46e-07
response to endogenous stimulus (GO:0009719)	1400	17	3.01	+	5.65	3.46e-09	7.25e-07
plant organ development (GO:0099402)	1156	14	2.48	+	5.64	1.14e-07	2.14e-05
tissue development (GO:0009888)	688	8	1.48	+	5.41	0.000107	0.0106
response to light stimulus (GO:0009416)	789	9	1.69	+	5.31	4.41e-05	0.00471
regulation of developmental process (GO:0050793)	881	10	1.89	+	5.29	1.65e-05	0.00192
response to radiation (GO:0009314)	810	9	1.74	+	5.17	5.4e-05	0.00566
cellular response to chemical stimulus (GO:0070887)	1131	12	2.43	+	4.94	4.17e-06	0.000555
cell differentiation (GO:0030154)	671	7	1.44	+	4.86	0.000569	0.0425
regulation of cellular process (GO:0050794)	5088	52	10.93	+	4.76	5.65e-31	2.57e-28
response to lipid (GO:0033993)	912	9	1.96	+	4.6	0.000133	0.0127
regulation of biological process (GO:0050789)	5565	54	11.95	+	4.52	4.85e-32	2.4e-29
biological regulation (GO:0065007)	5860	54	12.58	+	4.29	7.48e-31	3.13e-28
post-embryonic development (GO:0009791)	1583	14	3.4	+	4.12	4.82e-06	0.000625
system development (GO:0048731)	2042	17	4.39	+	3.88	8.22e-07	0.000121
response to oxygen-containing compound (GO:1901700)	1603	13	3.44	+	3.78	2.81e-05	0.00306
anatomical structure development (GO:0048856)	3087	24	6.63	+	3.62	6.28e-09	1.27e-06
multicellular organism development (GO:0007275)	2642	20	5.67	+	3.53	2.95e-07	5.02e-05
developmental process (GO:0032502)	3192	24	6.85	+	3.5	1.22e-08	2.37e-06
response to chemical (GO:0042221)	2756	20	5.92	+	3.38	5.82e-07	8.81e-05
multicellular organismal process (GO:0032501)	2930	21	6.29	+	3.34	3.33e-07	5.49e-05
response to abiotic stimulus (GO:0009628)	2275	14	4.89	+	2.87	0.000258	0.0216
cellular response to stimulus (GO:0051716)	2864	16	6.15	+	2.6	0.000258	0.022
response to stimulus (GO:0050896)	6027	31	12.94	+	2.4	2.59e-07	4.55e-05
biological_process (GO:0008150)	21629	58	46.45	+	1.25	1.92e-05	0.00214
Unclassified (UNCLASSIFIED)	5846	1	12.55	-	0.08	1.92e-05	0.00218

## Sheet: (C) GO list CL3
TF Cluster 3 Gene Ontology
Analysis Type:	PANTHER Overrepresentation Test (Released 20240807)
Annotation Version and Release Date:	GO Ontology database DOI: 10.5281/zenodo.14861039 Released 2025-02-06
Analyzed List:	upload_1 (Arabidopsis thaliana)
Reference List:	Arabidopsis thaliana (all genes in database)
Test Type:	FISHER
Correction:	FDR
GO biological process complete	Arabidopsis thaliana - REFLIST (27475)	upload_1 (92)	upload_1 (expected)	upload_1 (over/under)	upload_1 (fold Enrichment)	upload_1 (raw P-value)	upload_1 (FDR)
positive regulation of chlorophyll catabolic process (GO:1903648)	2	2	0.01	+	> 100	1.11e-05	0.000687
positive regulation of tetrapyrrole catabolic process (GO:1901406)	2	2	0.01	+	> 100	1.11e-05	0.000679
negative regulation of circadian rhythm (GO:0042754)	3	2	0.01	+	> 100	3.32e-05	0.00181
temperature compensation of the circadian clock (GO:0010378)	4	2	0.01	+	> 100	6.63e-05	0.00322
regulation of chlorophyll catabolic process (GO:0010271)	6	2	0.02	+	99.55	0.000165	0.00743
regulation of tetrapyrrole catabolic process (GO:1901404)	6	2	0.02	+	99.55	0.000165	0.00737
regulation of defense response to virus by host (GO:0050691)	8	2	0.03	+	74.66	0.000307	0.0127
positive regulation of leaf senescence (GO:1900057)	21	5	0.07	+	71.11	7.36e-09	7.86e-07
response to low fluence blue light stimulus by blue low-fluence system (GO:0010244)	9	2	0.03	+	66.36	0.000393	0.0158
regulation of gibberellin biosynthetic process (GO:0010371)	10	2	0.03	+	59.73	0.00049	0.0194
cellular heat acclimation (GO:0070370)	11	2	0.04	+	54.3	0.000598	0.0228
long-day photoperiodism, flowering (GO:0048574)	19	3	0.06	+	47.15	3.39e-05	0.00183
camalexin metabolic process (GO:0052317)	13	2	0.04	+	45.94	0.000845	0.0305
camalexin biosynthetic process (GO:0010120)	13	2	0.04	+	45.94	0.000845	0.0303
positive regulation of tetrapyrrole metabolic process (GO:1901403)	14	2	0.05	+	42.66	0.000983	0.0343
toxin biosynthetic process (GO:0009403)	15	2	0.05	+	39.82	0.00113	0.0378
phytoalexin biosynthetic process (GO:0052315)	15	2	0.05	+	39.82	0.00113	0.0376
phytoalexin metabolic process (GO:0052314)	15	2	0.05	+	39.82	0.00113	0.0374
indole phytoalexin biosynthetic process (GO:0009700)	15	2	0.05	+	39.82	0.00113	0.0372
indole phytoalexin metabolic process (GO:0046217)	15	2	0.05	+	39.82	0.00113	0.0369
regulation of leaf senescence (GO:1900055)	61	8	0.2	+	39.17	2.95e-11	3.92e-09
systemic acquired resistance, salicylic acid mediated signaling pathway (GO:0009862)	16	2	0.05	+	37.33	0.00129	0.0414
long-day photoperiodism (GO:0048571)	25	3	0.08	+	35.84	7.92e-05	0.00379
regulation of auxin biosynthetic process (GO:0010600)	17	2	0.06	+	35.13	0.00146	0.0455
regulation of defense response to virus (GO:0050688)	17	2	0.06	+	35.13	0.00146	0.0452
de-etiolation (GO:0009704)	18	2	0.06	+	33.18	0.00164	0.0499
regulation of isoprenoid metabolic process (GO:0019747)	40	4	0.13	+	29.86	9.81e-06	0.000614
response to salt (GO:1902074)	46	4	0.15	+	25.97	1.72e-05	0.000979
carbohydrate mediated signaling (GO:0009756)	40	3	0.13	+	22.4	0.000328	0.0135
sugar mediated signaling pathway (GO:0010182)	40	3	0.13	+	22.4	0.000328	0.0134
regulation of secondary metabolic process (GO:0043455)	40	3	0.13	+	22.4	0.000328	0.0133
red or far-red light signaling pathway (GO:0010017)	54	4	0.18	+	22.12	3.28e-05	0.0018
cellular response to red or far red light (GO:0071489)	56	4	0.19	+	21.33	3.78e-05	0.002
photoperiodism, flowering (GO:0048573)	75	5	0.25	+	19.91	5.41e-06	0.000355
salicylic acid mediated signaling pathway (GO:0009863)	46	3	0.15	+	19.48	0.000497	0.0195
regulation of circadian rhythm (GO:0042752)	62	4	0.21	+	19.27	5.66e-05	0.00291
abscisic acid-activated signaling pathway (GO:0009738)	113	7	0.38	+	18.5	1.08e-07	9.52e-06
positive regulation of RNA biosynthetic process (GO:1902680)	375	23	1.26	+	18.32	7.77e-23	2.35e-20
positive regulation of DNA-templated transcription (GO:0045893)	375	23	1.26	+	18.32	7.77e-23	2.23e-20
regulation of auxin mediated signaling pathway (GO:0010928)	50	3	0.17	+	17.92	0.000635	0.0239
regulation of response to osmotic stress (GO:0047484)	52	3	0.17	+	17.23	0.000713	0.0264
cellular response to salicylic acid stimulus (GO:0071446)	53	3	0.18	+	16.9	0.000754	0.0276
regulation of development, heterochronic (GO:0040034)	53	3	0.18	+	16.9	0.000754	0.0274
circadian rhythm (GO:0007623)	125	7	0.42	+	16.72	2.17e-07	1.87e-05
rhythmic process (GO:0048511)	125	7	0.42	+	16.72	2.17e-07	1.84e-05
photoperiodism (GO:0009648)	90	5	0.3	+	16.59	1.32e-05	0.000793
S-glycoside metabolic process (GO:0016143)	110	6	0.37	+	16.29	1.93e-06	0.000153
glucosinolate metabolic process (GO:0019760)	110	6	0.37	+	16.29	1.93e-06	0.000151
positive regulation of RNA metabolic process (GO:0051254)	431	23	1.44	+	15.94	1.82e-21	3.97e-19
regulation of lipid biosynthetic process (GO:0046890)	75	4	0.25	+	15.93	0.000119	0.00551
positive regulation of developmental process (GO:0051094)	152	8	0.51	+	15.72	4.58e-08	4.46e-06
cellular response to abscisic acid stimulus (GO:0071215)	153	8	0.51	+	15.62	4.82e-08	4.61e-06
cellular response to alcohol (GO:0097306)	153	8	0.51	+	15.62	4.82e-08	4.53e-06
positive regulation of macromolecule biosynthetic process (GO:0010557)	460	24	1.54	+	15.58	3.67e-22	9.09e-20
cellular response to carbohydrate stimulus (GO:0071322)	59	3	0.2	+	15.19	0.00103	0.0349
positive regulation of nucleobase-containing compound metabolic process (GO:0045935)	455	23	1.52	+	15.1	6.17e-21	1.29e-18
response to salicylic acid (GO:0009751)	180	9	0.6	+	14.93	9.91e-09	1.04e-06
positive regulation of biosynthetic process (GO:0009891)	523	25	1.75	+	14.28	3.72e-22	8.82e-20
heat acclimation (GO:0010286)	63	3	0.21	+	14.22	0.00125	0.0402
regulation of small molecule metabolic process (GO:0062012)	129	6	0.43	+	13.89	4.88e-06	0.000329
regulation of plant organ morphogenesis (GO:1905421)	65	3	0.22	+	13.78	0.00137	0.0435
regulation of ketone metabolic process (GO:0010565)	65	3	0.22	+	13.78	0.00137	0.0433
cold acclimation (GO:0009631)	65	3	0.22	+	13.78	0.00137	0.043
systemic acquired resistance (GO:0009627)	66	3	0.22	+	13.57	0.00143	0.0447
response to gibberellin (GO:0009739)	137	6	0.46	+	13.08	6.91e-06	0.000438
response to water (GO:0009415)	438	19	1.47	+	12.95	3.76e-16	6.4e-14
regulation of DNA-templated transcription (GO:0006355)	2046	88	6.85	+	12.84	1.94e-94	1.06e-90
regulation of RNA biosynthetic process (GO:2001141)	2048	88	6.86	+	12.83	2.12e-94	5.78e-91
positive regulation of metabolic process (GO:0009893)	656	28	2.2	+	12.75	1.66e-23	5.67e-21
positive regulation of macromolecule metabolic process (GO:0010604)	564	24	1.89	+	12.71	4.26e-20	8.6e-18
regulation of lipid metabolic process (GO:0019216)	94	4	0.31	+	12.71	0.000285	0.012
response to water deprivation (GO:0009414)	425	18	1.42	+	12.65	3.7e-15	5.76e-13
regulation of RNA metabolic process (GO:0051252)	2150	88	7.2	+	12.22	1.65e-92	2.99e-89
response to acid chemical (GO:0001101)	471	19	1.58	+	12.05	1.41e-15	2.33e-13
response to ethylene (GO:0009723)	178	7	0.6	+	11.74	2.35e-06	0.000178
glycosyl compound metabolic process (GO:1901657)	153	6	0.51	+	11.71	1.3e-05	0.000786
regulation of nucleobase-containing compound metabolic process (GO:0019219)	2244	88	7.51	+	11.71	7.57e-91	1.03e-87
response to heat (GO:0009408)	289	11	0.97	+	11.37	3.64e-09	4.05e-07
cellular response to light stimulus (GO:0071482)	107	4	0.36	+	11.16	0.000467	0.0186
negative regulation of RNA biosynthetic process (GO:1902679)	215	8	0.72	+	11.11	6.54e-07	5.4e-05
negative regulation of DNA-templated transcription (GO:0045892)	215	8	0.72	+	11.11	6.54e-07	5.32e-05
secondary metabolite biosynthetic process (GO:0044550)	109	4	0.36	+	10.96	0.000501	0.0195
cellular response to radiation (GO:0071478)	111	4	0.37	+	10.76	0.000536	0.0206
regulation of primary metabolic process (GO:0080090)	2536	88	8.49	+	10.36	4.18e-86	4.56e-83
negative regulation of RNA metabolic process (GO:0051253)	232	8	0.78	+	10.3	1.16e-06	9.29e-05
regulation of gene expression (GO:0010468)	2580	88	8.64	+	10.19	1.94e-85	1.76e-82
cellular response to lipid (GO:0071396)	352	12	1.18	+	10.18	2.35e-09	2.72e-07
cellular response to oxygen-containing compound (GO:1901701)	529	18	1.77	+	10.16	1.56e-13	2.37e-11
regulation of macromolecule biosynthetic process (GO:0010556)	2620	88	8.77	+	10.03	7.63e-85	5.94e-82
leaf senescence (GO:0010150)	120	4	0.4	+	9.95	0.000719	0.0265
positive regulation of cellular process (GO:0048522)	905	30	3.03	+	9.9	4.53e-22	1.03e-19
vegetative to reproductive phase transition of meristem (GO:0010228)	186	6	0.62	+	9.63	3.91e-05	0.00205
regulation of biosynthetic process (GO:0009889)	2766	88	9.26	+	9.5	9.53e-83	6.49e-80
regulation of macromolecule metabolic process (GO:0060255)	2791	88	9.35	+	9.42	2.12e-82	1.28e-79
plant organ senescence (GO:0090693)	128	4	0.43	+	9.33	0.000915	0.0324
hormone-mediated signaling pathway (GO:0009755)	480	15	1.61	+	9.33	6.64e-11	8.61e-09
response to abscisic acid (GO:0009737)	545	17	1.82	+	9.32	3.18e-12	4.56e-10
negative regulation of nucleobase-containing compound metabolic process (GO:0045934)	260	8	0.87	+	9.19	2.71e-06	0.000202
response to alcohol (GO:0097305)	554	17	1.86	+	9.16	4.12e-12	5.75e-10
regulation of abscisic acid-activated signaling pathway (GO:0009787)	132	4	0.44	+	9.05	0.00103	0.0354
regulation of cellular response to alcohol (GO:1905957)	132	4	0.44	+	9.05	0.00103	0.0352
regulation of response to alcohol (GO:1901419)	132	4	0.44	+	9.05	0.00103	0.0349
response to hypoxia (GO:0001666)	267	8	0.89	+	8.95	3.29e-06	0.000239
positive regulation of biological process (GO:0048518)	1147	34	3.84	+	8.85	1.37e-23	4.97e-21
cellular response to hypoxia (GO:0071456)	237	7	0.79	+	8.82	1.53e-05	0.000896
response to decreased oxygen levels (GO:0036293)	271	8	0.91	+	8.82	3.68e-06	0.00026
response to oxygen levels (GO:0070482)	273	8	0.91	+	8.75	3.88e-06	0.000271
cellular response to decreased oxygen levels (GO:0036294)	239	7	0.8	+	8.75	1.61e-05	0.000935
cellular response to oxygen levels (GO:0071453)	240	7	0.8	+	8.71	1.66e-05	0.000951
defense response to fungus (GO:0050832)	280	8	0.94	+	8.53	4.68e-06	0.000318
regulation of metabolic process (GO:0019222)	3093	88	10.36	+	8.5	1.96e-78	1.07e-75
cellular response to hormone stimulus (GO:0032870)	570	16	1.91	+	8.38	7.04e-11	8.92e-09
cellular response to endogenous stimulus (GO:0071495)	571	16	1.91	+	8.37	7.22e-11	8.94e-09
response to cold (GO:0009409)	436	12	1.46	+	8.22	2.53e-08	2.51e-06
response to lipid (GO:0033993)	912	24	3.05	+	7.86	2.26e-15	3.62e-13
regulation of anatomical structure morphogenesis (GO:0022603)	195	5	0.65	+	7.66	0.00051	0.0197
response to temperature stimulus (GO:0009266)	705	17	2.36	+	7.2	1.76e-10	2.13e-08
cellular response to chemical stimulus (GO:0070887)	1131	27	3.79	+	7.13	3.07e-16	5.4e-14
response to oxygen-containing compound (GO:1901700)	1603	38	5.37	+	7.08	3.97e-23	1.27e-20
response to fungus (GO:0009620)	388	9	1.3	+	6.93	6.3e-06	0.000409
defense response to bacterium (GO:0042742)	391	9	1.31	+	6.87	6.7e-06	0.00043
regulation of developmental process (GO:0050793)	881	20	2.95	+	6.78	1.01e-11	1.38e-09
response to osmotic stress (GO:0006970)	586	13	1.96	+	6.63	7.93e-08	7.32e-06
response to red or far red light (GO:0009639)	227	5	0.76	+	6.58	0.00101	0.0351
response to hormone (GO:0009725)	1399	30	4.68	+	6.4	8.3e-17	1.56e-14
response to endogenous stimulus (GO:0009719)	1400	30	4.69	+	6.4	8.46e-17	1.54e-14
response to salt stress (GO:0009651)	486	10	1.63	+	6.14	5.4e-06	0.000359
sulfur compound metabolic process (GO:0006790)	341	7	1.14	+	6.13	0.000151	0.00688
regulation of response to biotic stimulus (GO:0002831)	248	5	0.83	+	6.02	0.00149	0.046
regulation of response to external stimulus (GO:0032101)	248	5	0.83	+	6.02	0.00149	0.0458
regulation of signal transduction (GO:0009966)	399	8	1.34	+	5.99	5.93e-05	0.00299
regulation of signaling (GO:0023051)	404	8	1.35	+	5.91	6.47e-05	0.0032
regulation of cell communication (GO:0010646)	405	8	1.36	+	5.9	6.58e-05	0.00323
regulation of transcription by RNA polymerase II (GO:0006357)	473	9	1.58	+	5.68	3.02e-05	0.00168
response to abiotic stimulus (GO:0009628)	2275	43	7.62	+	5.64	1.21e-22	3.3e-20
response to chemical (GO:0042221)	2756	49	9.23	+	5.31	3.37e-25	1.31e-22
regulation of cellular process (GO:0050794)	5088	89	17.04	+	5.22	2.41e-61	1.2e-58
response to bacterium (GO:0009617)	515	9	1.72	+	5.22	5.83e-05	0.00297
negative regulation of biosynthetic process (GO:0009890)	585	10	1.96	+	5.1	2.67e-05	0.0015
regulation of response to stimulus (GO:0048583)	937	16	3.14	+	5.1	8.21e-08	7.46e-06
negative regulation of metabolic process (GO:0009892)	667	11	2.23	+	4.93	1.44e-05	0.000852
response to light stimulus (GO:0009416)	789	13	2.64	+	4.92	2.26e-06	0.000174
regulation of biological process (GO:0050789)	5565	90	18.63	+	4.83	5.85e-60	2.66e-57
response to radiation (GO:0009314)	810	13	2.71	+	4.79	3.02e-06	0.000222
negative regulation of macromolecule biosynthetic process (GO:0010558)	563	9	1.89	+	4.77	0.000115	0.00535
biological regulation (GO:0065007)	5860	90	19.62	+	4.59	6.17e-58	2.59e-55
negative regulation of cellular process (GO:0048523)	952	14	3.19	+	4.39	3.34e-06	0.00024
regulation of response to stress (GO:0080134)	477	7	1.6	+	4.38	0.00112	0.0377
negative regulation of macromolecule metabolic process (GO:0010605)	615	9	2.06	+	4.37	0.000222	0.00944
negative regulation of biological process (GO:0048519)	1169	17	3.91	+	4.34	3.02e-07	2.53e-05
signal transduction (GO:0007165)	1609	23	5.39	+	4.27	2.17e-09	2.58e-07
signaling (GO:0023052)	1653	23	5.54	+	4.16	3.63e-09	4.13e-07
defense response to other organism (GO:0098542)	872	12	2.92	+	4.11	3.42e-05	0.00183
response to stress (GO:0006950)	3500	48	11.72	+	4.1	9.7e-20	1.89e-17
cell communication (GO:0007154)	1682	23	5.63	+	4.08	5.05e-09	5.5e-07
cellular response to stimulus (GO:0051716)	2864	36	9.59	+	3.75	4.68e-13	6.89e-11
post-embryonic development (GO:0009791)	1583	18	5.3	+	3.4	4.41e-06	0.000304
cellular response to stress (GO:0033554)	1236	14	4.14	+	3.38	6.11e-05	0.00306
reproductive structure development (GO:0048608)	1284	14	4.3	+	3.26	9.17e-05	0.00435
reproductive system development (GO:0061458)	1286	14	4.31	+	3.25	9.33e-05	0.00438
response to external biotic stimulus (GO:0043207)	1213	13	4.06	+	3.2	0.000198	0.00878
response to other organism (GO:0051707)	1213	13	4.06	+	3.2	0.000198	0.00871
defense response (GO:0006952)	1122	12	3.76	+	3.19	0.000362	0.0146
response to biotic stimulus (GO:0009607)	1216	13	4.07	+	3.19	0.000203	0.00885
response to stimulus (GO:0050896)	6027	64	20.18	+	3.17	1.99e-22	5.15e-20
biological process involved in interspecies interaction between organisms (GO:0044419)	1227	13	4.11	+	3.16	0.000222	0.00951
response to external stimulus (GO:0009605)	1426	15	4.77	+	3.14	7.5e-05	0.00362
developmental process involved in reproduction (GO:0003006)	1547	14	5.18	+	2.7	0.000616	0.0233
system development (GO:0048731)	2042	18	6.84	+	2.63	0.000129	0.00591
multicellular organism development (GO:0007275)	2642	21	8.85	+	2.37	0.00023	0.0097
multicellular organismal process (GO:0032501)	2930	21	9.81	+	2.14	0.000942	0.0331
anatomical structure development (GO:0048856)	3087	22	10.34	+	2.13	0.00066	0.0246
developmental process (GO:0032502)	3192	22	10.69	+	2.06	0.000853	0.0304
biological_process (GO:0008150)	21629	91	72.42	+	1.26	1.07e-08	1.08e-06
metabolic process (GO:0008152)	7971	13	26.69	-	0.49	0.00115	0.0373
macromolecule metabolic process (GO:0043170)	4802	3	16.08	-	0.19	4.76e-05	0.00247
primary metabolic process (GO:0044238)	6556	3	21.95	-	0.14	1e-07	8.96e-06
Unclassified (UNCLASSIFIED)	5846	1	19.58	-	0.05	1.07e-08	1.1e-06
protein metabolic process (GO:0019538)	2606	0	8.73	-	< 0.01	0.000218	0.00943

## Sheet: (D) GO list CL4
TF Cluster 4 Gene Ontology
Analysis Type:	PANTHER Overrepresentation Test (Released 20240807)
TF Cluster 4 Gene Ontology
Annotation Version and Release Date:	GO Ontology database DOI: 10.5281/zenodo.14861039 Released 2025-02-06
Analyzed List:	upload_1 (Arabidopsis thaliana)
Reference List:	Arabidopsis thaliana (all genes in database)
Test Type:	FISHER
Correction:	FDR
GO biological process complete	Arabidopsis thaliana - REFLIST (27475)	upload_1 (58)	upload_1 (expected)	upload_1 (over/under)	upload_1 (fold Enrichment)	upload_1 (raw P-value)	upload_1 (FDR)
mitotic G2 phase (GO:0000085)	2	2	0	+	> 100	4.38e-06	0.000597
mitotic S phase (GO:0000084)	2	2	0	+	> 100	4.38e-06	0.000582
mitotic G1 phase (GO:0000080)	2	2	0	+	> 100	4.38e-06	0.000568
mitotic interphase (GO:0051329)	2	2	0	+	> 100	4.38e-06	0.000555
S phase (GO:0051320)	2	2	0	+	> 100	4.38e-06	0.000542
G1 phase (GO:0051318)	2	2	0	+	> 100	4.38e-06	0.00053
interphase (GO:0051325)	3	2	0.01	+	> 100	1.31e-05	0.00135
G2 phase (GO:0051319)	3	2	0.01	+	> 100	1.31e-05	0.00132
root regeneration (GO:0062211)	4	2	0.01	+	> 100	2.62e-05	0.00223
mitotic cell cycle phase (GO:0098763)	4	2	0.01	+	> 100	2.62e-05	0.0022
biological phase (GO:0044848)	5	2	0.01	+	> 100	4.36e-05	0.0033
negative regulation of floral organ abscission (GO:0060862)	5	2	0.01	+	> 100	4.36e-05	0.00326
regulation of floral organ abscission (GO:0060860)	5	2	0.01	+	> 100	4.36e-05	0.00321
cell cycle phase (GO:0022403)	5	2	0.01	+	> 100	4.36e-05	0.00317
stomatal complex patterning (GO:0010375)	11	2	0.02	+	86.13	0.000238	0.0149
formation of plant organ boundary (GO:0090691)	16	2	0.03	+	59.21	0.000516	0.0284
formation of anatomical boundary (GO:0048859)	16	2	0.03	+	59.21	0.000516	0.0281
regeneration (GO:0031099)	32	3	0.07	+	44.41	4.24e-05	0.00325
ethylene-activated signaling pathway (GO:0009873)	59	5	0.12	+	40.14	1.61e-07	2.75e-05
cellular response to ethylene stimulus (GO:0071369)	67	5	0.14	+	35.35	3.07e-07	5.07e-05
phosphorelay signal transduction system (GO:0000160)	89	5	0.19	+	26.61	1.27e-06	0.000188
regulation of reactive oxygen species metabolic process (GO:2000377)	66	3	0.14	+	21.53	0.000372	0.0215
response to ethylene (GO:0009723)	178	8	0.38	+	21.29	3.85e-09	7.78e-07
negative regulation of reproductive process (GO:2000242)	69	3	0.15	+	20.6	0.000424	0.0243
positive regulation of RNA biosynthetic process (GO:1902680)	375	12	0.79	+	15.16	1.78e-11	6.46e-09
positive regulation of DNA-templated transcription (GO:0045893)	375	12	0.79	+	15.16	1.78e-11	6.06e-09
negative regulation of RNA biosynthetic process (GO:1902679)	215	6	0.45	+	13.22	6.17e-06	0.000716
negative regulation of DNA-templated transcription (GO:0045892)	215	6	0.45	+	13.22	6.17e-06	0.000701
positive regulation of RNA metabolic process (GO:0051254)	431	12	0.91	+	13.19	8.86e-11	2.68e-08
positive regulation of nucleobase-containing compound metabolic process (GO:0045935)	455	12	0.96	+	12.49	1.65e-10	4.49e-08
positive regulation of macromolecule biosynthetic process (GO:0010557)	460	12	0.97	+	12.36	1.87e-10	4.85e-08
regulation of DNA-templated transcription (GO:0006355)	2046	53	4.32	+	12.27	2.76e-54	1.51e-50
regulation of RNA biosynthetic process (GO:2001141)	2048	53	4.32	+	12.26	2.91e-54	7.93e-51
negative regulation of RNA metabolic process (GO:0051253)	232	6	0.49	+	12.25	9.53e-06	0.00102
regulation of RNA metabolic process (GO:0051252)	2150	53	4.54	+	11.68	3.88e-53	7.04e-50
regionalization (GO:0003002)	168	4	0.35	+	11.28	0.000442	0.0251
regulation of flower development (GO:0009909)	169	4	0.36	+	11.21	0.000452	0.0254
regulation of nucleobase-containing compound metabolic process (GO:0019219)	2244	53	4.74	+	11.19	3.78e-52	5.15e-49
negative regulation of nucleobase-containing compound metabolic process (GO:0045934)	260	6	0.55	+	10.93	1.82e-05	0.00171
positive regulation of biosynthetic process (GO:0009891)	523	12	1.1	+	10.87	8.04e-10	1.99e-07
regulation of shoot system development (GO:0048831)	181	4	0.38	+	10.47	0.000586	0.0316
negative regulation of developmental process (GO:0051093)	181	4	0.38	+	10.47	0.000586	0.0313
positive regulation of macromolecule metabolic process (GO:0010604)	564	12	1.19	+	10.08	1.88e-09	4.46e-07
regulation of primary metabolic process (GO:0080090)	2536	53	5.35	+	9.9	2.51e-49	2.73e-46
response to cold (GO:0009409)	436	9	0.92	+	9.78	3.15e-07	5.04e-05
regulation of gene expression (GO:0010468)	2580	53	5.45	+	9.73	6.25e-49	5.67e-46
regulation of macromolecule biosynthetic process (GO:0010556)	2620	53	5.53	+	9.58	1.41e-48	1.1e-45
regulation of biosynthetic process (GO:0009889)	2766	53	5.84	+	9.08	2.5e-47	1.7e-44
regulation of macromolecule metabolic process (GO:0060255)	2791	53	5.89	+	9	4.02e-47	2.44e-44
response to hypoxia (GO:0001666)	267	5	0.56	+	8.87	0.000251	0.0156
flower development (GO:0009908)	378	7	0.8	+	8.77	1.45e-05	0.00141
response to decreased oxygen levels (GO:0036293)	271	5	0.57	+	8.74	0.000269	0.0165
response to temperature stimulus (GO:0009266)	705	13	1.49	+	8.74	2.04e-09	4.64e-07
response to oxygen levels (GO:0070482)	273	5	0.58	+	8.68	0.000278	0.0168
positive regulation of metabolic process (GO:0009893)	656	12	1.38	+	8.67	1.02e-08	1.91e-06
regulation of reproductive process (GO:2000241)	336	6	0.71	+	8.46	7.58e-05	0.00536
positive regulation of cellular process (GO:0048522)	905	16	1.91	+	8.37	3.69e-11	1.18e-08
reproductive shoot system development (GO:0090567)	396	7	0.84	+	8.37	1.96e-05	0.00181
regulation of metabolic process (GO:0019222)	3093	53	6.53	+	8.12	9.22e-45	5.02e-42
regulation of transcription by RNA polymerase II (GO:0006357)	473	8	1	+	8.01	6.56e-06	0.000729
hormone-mediated signaling pathway (GO:0009755)	480	8	1.01	+	7.9	7.3e-06	0.000795
response to water deprivation (GO:0009414)	425	7	0.9	+	7.8	3.07e-05	0.0025
response to water (GO:0009415)	438	7	0.92	+	7.57	3.72e-05	0.00294
cellular response to hormone stimulus (GO:0032870)	570	9	1.2	+	7.48	2.88e-06	0.000413
cellular response to endogenous stimulus (GO:0071495)	571	9	1.21	+	7.47	2.92e-06	0.000408
response to acid chemical (GO:0001101)	471	7	0.99	+	7.04	5.88e-05	0.00422
positive regulation of biological process (GO:0048518)	1147	17	2.42	+	7.02	1.24e-10	3.55e-08
leaf development (GO:0048366)	357	5	0.75	+	6.63	0.000938	0.0487
shoot system development (GO:0048367)	790	11	1.67	+	6.6	6.88e-07	0.000104
response to abscisic acid (GO:0009737)	545	7	1.15	+	6.08	0.000146	0.00992
response to alcohol (GO:0097305)	554	7	1.17	+	5.99	0.000161	0.0107
negative regulation of macromolecule biosynthetic process (GO:0010558)	563	7	1.19	+	5.89	0.000178	0.0117
response to hormone (GO:0009725)	1399	17	2.95	+	5.76	2.56e-09	5.57e-07
response to endogenous stimulus (GO:0009719)	1400	17	2.96	+	5.75	2.58e-09	5.41e-07
negative regulation of biosynthetic process (GO:0009890)	585	7	1.23	+	5.67	0.000225	0.0144
tissue development (GO:0009888)	688	8	1.45	+	5.51	9.43e-05	0.00659
cellular response to chemical stimulus (GO:0070887)	1131	13	2.39	+	5.44	5.12e-07	7.97e-05
negative regulation of macromolecule metabolic process (GO:0010605)	615	7	1.3	+	5.39	0.000304	0.0178
regulation of developmental process (GO:0050793)	881	10	1.86	+	5.38	1.41e-05	0.0014
phyllome development (GO:0048827)	539	6	1.14	+	5.27	0.000946	0.0486
response to abiotic stimulus (GO:0009628)	2275	24	4.8	+	5	7.66e-12	2.98e-09
negative regulation of metabolic process (GO:0009892)	667	7	1.41	+	4.97	0.000495	0.0275
regulation of cellular process (GO:0050794)	5088	53	10.74	+	4.93	2.07e-33	1.03e-30
cellular developmental process (GO:0048869)	718	7	1.52	+	4.62	0.000764	0.04
regulation of biological process (GO:0050789)	5565	54	11.75	+	4.6	5.12e-33	2.32e-30
plant organ development (GO:0099402)	1156	11	2.44	+	4.51	2.58e-05	0.00223
negative regulation of cellular process (GO:0048523)	952	9	2.01	+	4.48	0.000161	0.0108
negative regulation of biological process (GO:0048519)	1169	11	2.47	+	4.46	2.86e-05	0.00236
biological regulation (GO:0065007)	5860	54	12.37	+	4.37	8e-32	3.35e-29
response to lipid (GO:0033993)	912	8	1.93	+	4.16	0.00063	0.0333
response to oxygen-containing compound (GO:1901700)	1603	13	3.38	+	3.84	2.31e-05	0.00203
response to chemical (GO:0042221)	2756	22	5.82	+	3.78	1.54e-08	2.79e-06
post-embryonic development (GO:0009791)	1583	12	3.34	+	3.59	9.65e-05	0.00665
developmental process (GO:0032502)	3192	24	6.74	+	3.56	8.13e-09	1.58e-06
system development (GO:0048731)	2042	15	4.31	+	3.48	1.54e-05	0.00148
multicellular organism development (GO:0007275)	2642	17	5.58	+	3.05	2.05e-05	0.00183
anatomical structure development (GO:0048856)	3087	19	6.52	+	2.92	1.07e-05	0.00112
multicellular organismal process (GO:0032501)	2930	18	6.19	+	2.91	2.03e-05	0.00185
response to stress (GO:0006950)	3500	21	7.39	+	2.84	4.46e-06	0.000528
cellular response to stimulus (GO:0051716)	2864	16	6.05	+	2.65	0.000208	0.0135
response to stimulus (GO:0050896)	6027	32	12.72	+	2.52	3.6e-08	6.32e-06
biological_process (GO:0008150)	21629	56	45.66	+	1.23	0.000279	0.0165
metabolic process (GO:0008152)	7971	5	16.83	-	0.3	0.000235	0.0149
Unclassified (UNCLASSIFIED)	5846	2	12.34	-	0.16	0.000279	0.0167
primary metabolic process (GO:0044238)	6556	2	13.84	-	0.14	3.81e-05	0.00297
macromolecule metabolic process (GO:0043170)	4802	0	10.14	-	< 0.01	3.11e-05	0.00249

## Sheet: (E) GO list CL5
TF Cluster 5 Gene Ontology
Analysis Type:	PANTHER Overrepresentation Test (Released 20240807)
Annotation Version and Release Date:	GO Ontology database DOI: 10.5281/zenodo.14861039 Released 2025-02-06
Analyzed List:	upload_1 (Arabidopsis thaliana)
Reference List:	Arabidopsis thaliana (all genes in database)
Test Type:	FISHER
Correction:	FDR
GO biological process complete	Arabidopsis thaliana - REFLIST (27475)	upload_1 (50)	upload_1 (expected)	upload_1 (over/under)	upload_1 (fold Enrichment)	upload_1 (raw P-value)	upload_1 (FDR)
regulation of RNA biosynthetic process (GO:2001141)	2048	41	3.73	+	11	5.19e-38	1.41e-34
regulation of DNA-templated transcription (GO:0006355)	2046	41	3.72	+	11.01	4.99e-38	2.72e-34
regulation of RNA metabolic process (GO:0051252)	2150	41	3.91	+	10.48	3.75e-37	6.81e-34
regulation of nucleobase-containing compound metabolic process (GO:0019219)	2244	41	4.08	+	10.04	2.13e-36	2.9e-33
regulation of primary metabolic process (GO:0080090)	2536	41	4.62	+	8.88	3.03e-34	3.3e-31
regulation of gene expression (GO:0010468)	2580	41	4.7	+	8.73	6.07e-34	5.51e-31
regulation of macromolecule biosynthetic process (GO:0010556)	2620	41	4.77	+	8.6	1.13e-33	8.79e-31
regulation of biosynthetic process (GO:0009889)	2766	41	5.03	+	8.15	1.01e-32	6.86e-30
regulation of macromolecule metabolic process (GO:0060255)	2791	41	5.08	+	8.07	1.45e-32	8.77e-30
regulation of metabolic process (GO:0019222)	3093	41	5.63	+	7.28	9.04e-31	4.92e-28
regulation of biological process (GO:0050789)	5565	43	10.13	+	4.25	2.87e-23	1.42e-20
biological regulation (GO:0065007)	5860	43	10.66	+	4.03	2.43e-22	1.11e-19
regulation of cellular process (GO:0050794)	5088	41	9.26	+	4.43	3.47e-22	1.45e-19
positive regulation of cellular process (GO:0048522)	905	14	1.65	+	8.5	4.99e-10	1.94e-07
positive regulation of biological process (GO:0048518)	1147	15	2.09	+	7.19	1.06e-09	3.85e-07
positive regulation of macromolecule biosynthetic process (GO:0010557)	460	10	0.84	+	11.95	8.86e-09	3.02e-06
positive regulation of DNA-templated transcription (GO:0045893)	375	9	0.68	+	13.19	2.28e-08	6.92e-06
positive regulation of RNA biosynthetic process (GO:1902680)	375	9	0.68	+	13.19	2.28e-08	7.32e-06
positive regulation of biosynthetic process (GO:0009891)	523	10	0.95	+	10.51	2.98e-08	8.53e-06
positive regulation of macromolecule metabolic process (GO:0010604)	564	10	1.03	+	9.74	6.03e-08	1.64e-05
positive regulation of RNA metabolic process (GO:0051254)	431	9	0.78	+	11.47	7.51e-08	1.95e-05
plant organ development (GO:0099402)	1156	13	2.1	+	6.18	1.01e-07	2.49e-05
negative regulation of DNA-templated transcription (GO:0045892)	215	7	0.39	+	17.89	1.22e-07	2.67e-05
negative regulation of RNA biosynthetic process (GO:1902679)	215	7	0.39	+	17.89	1.22e-07	2.78e-05
positive regulation of nucleobase-containing compound metabolic process (GO:0045935)	455	9	0.83	+	10.87	1.19e-07	2.82e-05
negative regulation of RNA metabolic process (GO:0051253)	232	7	0.42	+	16.58	2.05e-07	4.3e-05
positive regulation of metabolic process (GO:0009893)	656	10	1.19	+	8.38	2.44e-07	4.93e-05
negative regulation of nucleobase-containing compound metabolic process (GO:0045934)	260	7	0.47	+	14.79	4.42e-07	8.61e-05
phyllome development (GO:0048827)	539	9	0.98	+	9.18	4.93e-07	9.27e-05
DNA-templated transcription (GO:0006351)	266	7	0.48	+	14.46	5.16e-07	9.37e-05
regulation of cell population proliferation (GO:0042127)	92	5	0.17	+	29.86	7.09e-07	0.000125
response to chemical (GO:0042221)	2756	18	5.02	+	3.59	7.7e-07	0.000131
negative regulation of biological process (GO:0048519)	1169	12	2.13	+	5.64	9.02e-07	0.000149
negative regulation of cell population proliferation (GO:0008285)	41	4	0.07	+	53.61	9.35e-07	0.00015
shoot system development (GO:0048367)	790	10	1.44	+	6.96	1.32e-06	0.000206
system development (GO:0048731)	2042	15	3.72	+	4.04	2.06e-06	0.000312
hormone-mediated signaling pathway (GO:0009755)	480	8	0.87	+	9.16	2.31e-06	0.00034
floral whorl development (GO:0048438)	219	6	0.4	+	15.05	2.84e-06	0.000407
flower development (GO:0009908)	378	7	0.69	+	10.18	5.3e-06	0.00074
response to endogenous stimulus (GO:0009719)	1400	12	2.55	+	4.71	5.84e-06	0.000777
response to hormone (GO:0009725)	1399	12	2.55	+	4.71	5.8e-06	0.00079
reproductive shoot system development (GO:0090567)	396	7	0.72	+	9.71	7.18e-06	0.000931
cellular response to endogenous stimulus (GO:0071495)	571	8	1.04	+	7.7	8.25e-06	0.00102
cellular response to hormone stimulus (GO:0032870)	570	8	1.04	+	7.71	8.15e-06	0.00103
floral organ development (GO:0048437)	270	6	0.49	+	12.21	9.42e-06	0.00114
reproductive system development (GO:0061458)	1286	11	2.34	+	4.7	1.57e-05	0.00182
reproductive structure development (GO:0048608)	1284	11	2.34	+	4.71	1.55e-05	0.00183
post-embryonic development (GO:0009791)	1583	12	2.88	+	4.17	2.01e-05	0.00229
response to oxygen-containing compound (GO:1901700)	1603	12	2.92	+	4.11	2.28e-05	0.00254
cellular response to chemical stimulus (GO:0070887)	1131	10	2.06	+	4.86	3.07e-05	0.00335
regulation of response to stimulus (GO:0048583)	937	9	1.71	+	5.28	4.28e-05	0.00449
negative regulation of growth (GO:0045926)	37	3	0.07	+	44.55	4.22e-05	0.00451
multicellular organism development (GO:0007275)	2642	15	4.81	+	3.12	4.61e-05	0.00457
cellular response to oxygen-containing compound (GO:1901701)	529	7	0.96	+	7.27	4.6e-05	0.00464
response to stimulus (GO:0050896)	6027	24	10.97	+	2.19	4.52e-05	0.00465
negative regulation of cellular process (GO:0048523)	952	9	1.73	+	5.19	4.84e-05	0.00471
negative regulation of macromolecule biosynthetic process (GO:0010558)	563	7	1.02	+	6.83	6.8e-05	0.00639
protein storage vacuole organization (GO:1990019)	7	2	0.01	+	> 100	6.78e-05	0.00648
anatomical structure development (GO:0048856)	3087	16	5.62	+	2.85	7.19e-05	0.00664
regulation of cell communication (GO:0010646)	405	6	0.74	+	8.14	9.08e-05	0.00739
determination of bilateral symmetry (GO:0009855)	8	2	0.01	+	> 100	9.02e-05	0.00745
anther morphogenesis (GO:0048654)	8	2	0.01	+	> 100	9.02e-05	0.00757
developmental process involved in reproduction (GO:0003006)	1547	11	2.82	+	3.91	8.49e-05	0.00759
regulation of signal transduction (GO:0009966)	399	6	0.73	+	8.26	8.37e-05	0.0076
negative regulation of biosynthetic process (GO:0009890)	585	7	1.06	+	6.58	8.64e-05	0.0076
anther wall tapetum morphogenesis (GO:0048655)	8	2	0.01	+	> 100	9.02e-05	0.00768
regulation of signaling (GO:0023051)	404	6	0.74	+	8.16	8.96e-05	0.00775
floral organ morphogenesis (GO:0048444)	50	3	0.09	+	32.97	0.000105	0.00839
developmental process (GO:0032502)	3192	16	5.81	+	2.75	0.000108	0.00849
specification of symmetry (GO:0009799)	9	2	0.02	+	> 100	0.000116	0.00877
negative regulation of macromolecule metabolic process (GO:0010605)	615	7	1.12	+	6.25	0.000118	0.0088
positive regulation of auxin mediated signaling pathway (GO:0010929)	9	2	0.02	+	> 100	0.000116	0.00889
response to xenobiotic stimulus (GO:0009410)	9	2	0.02	+	> 100	0.000116	0.00902
multicellular organismal process (GO:0032501)	2930	15	5.33	+	2.81	0.00015	0.0111
stamen morphogenesis (GO:0048448)	11	2	0.02	+	99.91	0.000177	0.0125
ethylene-activated signaling pathway (GO:0009873)	59	3	0.11	+	27.94	0.000172	0.0125
regulation of developmental process (GO:0050793)	881	8	1.6	+	4.99	0.000176	0.0126
negative regulation of metabolic process (GO:0009892)	667	7	1.21	+	5.77	0.000194	0.0136
integument development (GO:0080060)	12	2	0.02	+	91.58	0.000212	0.0144
positive regulation of circadian rhythm (GO:0042753)	12	2	0.02	+	91.58	0.000212	0.0146
response to lipid (GO:0033993)	912	8	1.66	+	4.82	0.000223	0.015
plant ovule development (GO:0048481)	66	3	0.12	+	24.98	0.000239	0.0159
cellular response to ethylene stimulus (GO:0071369)	67	3	0.12	+	24.6	0.00025	0.0164
plant-type ovary development (GO:0035670)	68	3	0.12	+	24.24	0.000261	0.017
response to ethylene (GO:0009723)	178	4	0.32	+	12.35	0.000311	0.0199
reproductive process (GO:0022414)	1856	11	3.38	+	3.26	0.000417	0.0261
post-embryonic plant organ development (GO:0090696)	192	4	0.35	+	11.45	0.000414	0.0262
cellular response to lipid (GO:0071396)	352	5	0.64	+	7.81	0.000443	0.0274
leaf development (GO:0048366)	357	5	0.65	+	7.7	0.000472	0.0289
multicellular organismal reproductive process (GO:0048609)	202	4	0.37	+	10.88	0.000501	0.0304
signal transduction (GO:0007165)	1609	10	2.93	+	3.42	0.000551	0.033
phosphorelay signal transduction system (GO:0000160)	89	3	0.16	+	18.52	0.000577	0.0342
carpel development (GO:0048440)	92	3	0.17	+	17.92	0.000635	0.0372
signaling (GO:0023052)	1653	10	3.01	+	3.32	0.00068	0.0394
post-embryonic plant morphogenesis (GO:0090698)	220	4	0.4	+	9.99	0.00069	0.0396
negative regulation of leaf senescence (GO:1900056)	22	2	0.04	+	49.95	0.000732	0.0416
cell communication (GO:0007154)	1682	10	3.06	+	3.27	0.000778	0.0437
positive regulation of signal transduction (GO:0009967)	100	3	0.18	+	16.48	0.00081	0.045
positive regulation of signaling (GO:0023056)	101	3	0.18	+	16.32	0.000834	0.0454
positive regulation of cell communication (GO:0010647)	101	3	0.18	+	16.32	0.000834	0.0459
