# Supplementary material for: Chromatin state architecture governs transcription factor accessibility across plant genomes
Source: PLoS Genet. 2026 Jan 22;22(1):e1012015. doi: 10.1371/journal.pgen.1012015 (PMC12867329; doi:10.1371/journal.pgen.1012015)
Supplement: S1 Data — (BED) [file pgen.1012015.s013.bed]

state	chrom	start	end
H1	1	0	200
H6	1	200	400
H7	1	400	800
I4	1	800	1600
I3	1	1600	1800
I4	1	1800	2200
I3	1	2200	2800
F4	1	2800	3000
I4	1	3000	3600
E2	1	3600	4200
E1	1	4200	4400
E9	1	4400	5600
I4	1	5600	6400
E7	1	6400	6800
I4	1	6800	7000
E8	1	7000	7600
E4	1	7600	8000
E3	1	8000	8400
E2	1	8400	8600
I4	1	8600	9000
I1	1	9000	9600
I2	1	9600	11000
I1	1	11000	11800
F3	1	11800	12000
F5	1	12000	13000
F3	1	13000	13800
I1	1	13800	14000
I2	1	14000	15000
I3	1	15000	15400
I2	1	15400	16600
F3	1	16600	17000
I4	1	17000	18000
H7	1	18000	18600
I1	1	18600	19000
I2	1	19000	20200
I3	1	20200	20400
I4	1	20400	21600
F4	1	21600	21800
I3	1	21800	22200
F4	1	22200	22600
I4	1	22600	23200
E2	1	23200	23600
E3	1	23600	24000
E5	1	24000	24400
E4	1	24400	25000
E5	1	25000	25400
E4	1	25400	25600
E5	1	25600	27400
E4	1	27400	27800
E5	1	27800	28400
E4	1	28400	28600
E8	1	28600	29200
E6	1	29200	29800
E7	1	29800	31000
I4	1	31000	31600
E8	1	31600	32400
E1	1	32400	32600
E2	1	32600	33000
I3	1	33000	33200
I4	1	33200	34200
F4	1	34200	34400
E7	1	34400	34600
E9	1	34600	35400
E7	1	35400	35600
I4	1	35600	35800
E9	1	35800	36000
E10	1	36000	36400
E1	1	36400	36800
E2	1	36800	37600
F4	1	37600	37800
I4	1	37800	38200
I3	1	38200	38800
F3	1	38800	39800
I1	1	39800	40200
F3	1	40200	40600
F5	1	40600	41000
I1	1	41000	41800
I2	1	41800	42000
F3	1	42000	42400
I1	1	42400	42800
I2	1	42800	43200
I1	1	43200	44200
F3	1	44200	44600
I4	1	44600	45000
E7	1	45000	45600
E6	1	45600	46000
E3	1	46000	46200
E2	1	46200	46800
I4	1	46800	47600
E7	1	47600	47800
E6	1	47800	48200
E5	1	48200	48600
E3	1	48600	49000
E2	1	49000	49200
I4	1	49200	50200
E6	1	50200	50400
E3	1	50400	51000
E1	1	51000	51200
I4	1	51200	51600
I3	1	51600	52200
F4	1	52200	52800
I3	1	52800	53000
F4	1	53000	53200
I4	1	53200	53400
E7	1	53400	54200
F4	1	54200	54400
I4	1	54400	55800
H6	1	55800	56600
I4	1	56600	57400
F4	1	57400	57800
F5	1	57800	58800
F3	1	58800	59000
I3	1	59000	60800
I4	1	60800	61400
I3	1	61400	62000
F4	1	62000	62600
I4	1	62600	63400
E1	1	63400	63600
E2	1	63600	63800
E1	1	63800	64000
I4	1	64000	65200
E6	1	65200	66000
E3	1	66000	66800
E1	1	66800	67200
E2	1	67200	67400
E3	1	67400	67600
I3	1	67600	68000
I4	1	68000	69000
I3	1	69000	69800
F4	1	69800	70400
I4	1	70400	70800
E10	1	70800	71000
F1	1	71000	71800
F4	1	71800	72200
I4	1	72200	72400
E2	1	72400	72800
E3	1	72800	73200
E5	1	73200	73600
E6	1	73600	73800
I4	1	73800	74000
E1	1	74000	74800
I4	1	74800	75600
F4	1	75600	75800
E2	1	75800	76000
E1	1	76000	76400
I4	1	76400	76800
H6	1	76800	77000
H7	1	77000	77400
H6	1	77400	77600
I4	1	77600	77800
F4	1	77800	78400
I4	1	78400	78600
I2	1	78600	78800
F3	1	78800	79000
F5	1	79000	79200
I1	1	79200	79800
I2	1	79800	81600
F3	1	81600	81800
F4	1	81800	82000
I4	1	82000	82200
I3	1	82200	83000
I2	1	83000	83200
F5	1	83200	83600
I2	1	83600	84000
F5	1	84000	84800
I2	1	84800	85600
I1	1	85600	86000
I2	1	86000	86200
I1	1	86200	86400
I4	1	86400	86600
F4	1	86600	86800
F5	1	86800	87200
I3	1	87200	87800
F4	1	87800	88200
I3	1	88200	88400
I4	1	88400	89000
E2	1	89000	89200
E3	1	89200	89600
E4	1	89600	90200
E9	1	90200	90400
E10	1	90400	90600
I4	1	90600	91000
F4	1	91000	91200
I4	1	91200	91400
E2	1	91400	91800
E3	1	91800	92200
E5	1	92200	92400
E4	1	92400	92600
E5	1	92600	94200
E9	1	94200	95000
E7	1	95000	95400
I4	1	95400	95800
E1	1	95800	96000
E2	1	96000	96800
F4	1	96800	97000
E7	1	97000	97200
I4	1	97200	97400
E1	1	97400	97600
E2	1	97600	98000
E3	1	98000	98200
E4	1	98200	98400
E5	1	98400	98600
E4	1	98600	98800
E6	1	98800	99000
E8	1	99000	99200
I4	1	99200	100000
E2	1	100000	100400
E3	1	100400	100800
E5	1	100800	101400
E6	1	101400	101600
E8	1	101600	101800
I4	1	101800	102400
I2	1	102400	102600
F3	1	102600	103600
F5	1	103600	103800
I2	1	103800	104600
F5	1	104600	105400
I2	1	105400	106200
I3	1	106200	106600
I2	1	106600	107000
I3	1	107000	107400
I4	1	107400	109000
E1	1	109000	109400
E2	1	109400	109600
E3	1	109600	110200
E5	1	110200	110400
E6	1	110400	110600
E5	1	110600	110800
E6	1	110800	111400
I4	1	111400	112400
F4	1	112400	112800
I4	1	112800	113000
F4	1	113000	113200
F5	1	113200	113800
F4	1	113800	114000
I4	1	114000	114200
E1	1	114200	114400
E2	1	114400	114800
E3	1	114800	115000
E5	1	115000	115400
E8	1	115400	115800
I4	1	115800	116200
I3	1	116200	117200
E1	1	117200	117400
E3	1	117400	118000
E1	1	118000	118400
I3	1	118400	118600
I4	1	118600	119000
I3	1	119000	119400
F4	1	119400	119800
I4	1	119800	120000
I3	1	120000	120200
F4	1	120200	120600
I4	1	120600	121600
E6	1	121600	122000
E7	1	122000	122800
E6	1	122800	123400
E8	1	123400	123800
E6	1	123800	124600
E8	1	124600	124800
E6	1	124800	125000
E4	1	125000	125400
E5	1	125400	126400
E4	1	126400	127000
E5	1	127000	127600
E4	1	127600	128000
E3	1	128000	128400
E8	1	128400	129400
E1	1	129400	129800
E3	1	129800	130200
E1	1	130200	130600
I4	1	130600	130800
I3	1	130800	131000
I4	1	131000	131600
F4	1	131600	132200
F3	1	132200	132400
F5	1	132400	132800
F1	1	132800	133000
E9	1	133000	133200
E10	1	133200	134000
E9	1	134000	134200
E10	1	134200	134600
E9	1	134600	134800
E10	1	134800	135000
I4	1	135000	135200
F4	1	135200	135800
I4	1	135800	136200
E2	1	136200	136400
E3	1	136400	136800
E8	1	136800	137000
E6	1	137000	137400
E7	1	137400	137600
E6	1	137600	137800
I4	1	137800	138400
F3	1	138400	138600
F5	1	138600	138800
F3	1	138800	139000
F5	1	139000	139400
F3	1	139400	139600
F4	1	139600	140000
I4	1	140000	141000
I3	1	141000	141600
I4	1	141600	142000
E2	1	142000	142600
E3	1	142600	143000
I4	1	143000	143600
E1	1	143600	143800
E2	1	143800	144200
E1	1	144200	145000
I4	1	145000	145200
F4	1	145200	145600
I4	1	145600	146000
I3	1	146000	146400
I4	1	146400	146800
I3	1	146800	147000
F4	1	147000	147800
I4	1	147800	148400
F5	1	148400	149000
F3	1	149000	149200
I3	1	149200	149400
F5	1	149400	149800
I3	1	149800	150200
I4	1	150200	151000
F4	1	151000	151200
F5	1	151200	151800
F3	1	151800	152000
F5	1	152000	152200
I4	1	152200	152800
I2	1	152800	153000
F5	1	153000	154000
I1	1	154000	154200
I4	1	154200	154600
F4	1	154600	154800
F5	1	154800	155800
F3	1	155800	156000
I3	1	156000	156200
I4	1	156200	157000
E1	1	157000	157200
E2	1	157200	157400
E3	1	157400	158200
E2	1	158200	158600
I4	1	158600	160000
E7	1	160000	160200
E6	1	160200	161000
E5	1	161000	162000
E3	1	162000	162400
E1	1	162400	162800
I4	1	162800	163000
I3	1	163000	163200
I4	1	163200	163400
E2	1	163400	163800
E3	1	163800	164000
E5	1	164000	164200
E6	1	164200	164800
E8	1	164800	165000
E6	1	165000	166000
E7	1	166000	166200
I4	1	166200	166600
I3	1	166600	167000
I2	1	167000	167200
F5	1	167200	167800
I2	1	167800	168000
I3	1	168000	168600
F4	1	168600	169800
I4	1	169800	170000
F3	1	170000	170200
F2	1	170200	170400
F4	1	170400	170800
F1	1	170800	171000
F4	1	171000	171200
I4	1	171200	172200
F4	1	172200	172400
F5	1	172400	172800
I3	1	172800	173200
I4	1	173200	174200
I3	1	174200	175200
I4	1	175200	175600
I3	1	175600	175800
F4	1	175800	176000
F3	1	176000	176400
I1	1	176400	176600
F5	1	176600	176800
I4	1	176800	177200
F4	1	177200	178200
I3	1	178200	178800
I4	1	178800	180400
E7	1	180400	180600
E6	1	180600	180800
E8	1	180800	181000
E1	1	181000	181200
E3	1	181200	182000
E1	1	182000	182200
I3	1	182200	182400
I4	1	182400	183000
I3	1	183000	183200
I4	1	183200	183800
I3	1	183800	184600
I4	1	184600	185200
E2	1	185200	185400
E3	1	185400	186400
E6	1	186400	186600
E8	1	186600	186800
I4	1	186800	187200
E2	1	187200	187600
E3	1	187600	188000
E5	1	188000	189600
E8	1	189600	190000
I4	1	190000	190400
F4	1	190400	191400
E10	1	191400	192200
I4	1	192200	192600
F4	1	192600	192800
F1	1	192800	193000
I4	1	193000	193400
H7	1	193400	193600
H6	1	193600	193800
I4	1	193800	195800
E2	1	195800	196000
E3	1	196000	197000
E5	1	197000	197400
E6	1	197400	198200
E1	1	198200	198400
I4	1	198400	198800
I3	1	198800	199200
I4	1	199200	199600
E1	1	199600	200000
E3	1	200000	200200
E1	1	200200	200400
E3	1	200400	200800
E5	1	200800	201000
E6	1	201000	201400
E7	1	201400	201600
I4	1	201600	202000
I3	1	202000	202200
F4	1	202200	202600
I4	1	202600	203200
F1	1	203200	204000
F4	1	204000	204200
I4	1	204200	205000
F4	1	205000	206000
I4	1	206000	208400
I1	1	208400	208600
I2	1	208600	209200
F3	1	209200	209400
F5	1	209400	209600
F3	1	209600	210000
F5	1	210000	210200
I2	1	210200	210400
F5	1	210400	210600
I4	1	210600	210800
I3	1	210800	211000
F5	1	211000	211400
F3	1	211400	211600
F5	1	211600	211800
F3	1	211800	212000
F5	1	212000	212600
I3	1	212600	212800
I4	1	212800	213600
I1	1	213600	214200
F3	1	214200	214600
I3	1	214600	215400
F4	1	215400	217200
I4	1	217200	218800
I3	1	218800	219000
F4	1	219000	220000
I4	1	220000	220200
I3	1	220200	220400
F4	1	220400	221000
I4	1	221000	221600
I3	1	221600	222000
E7	1	222000	222400
I3	1	222400	222600
E7	1	222600	223000
I3	1	223000	223600
F4	1	223600	224000
F5	1	224000	224200
F4	1	224200	224400
I4	1	224400	225000
I3	1	225000	225400
I4	1	225400	225800
E1	1	225800	226200
E3	1	226200	227000
E2	1	227000	227200
E1	1	227200	227400
I4	1	227400	229000
E1	1	229000	229200
E2	1	229200	229800
E1	1	229800	230200
I4	1	230200	231200
F1	1	231200	231600
F4	1	231600	232400
I4	1	232400	233000
E7	1	233000	233200
E6	1	233200	233600
E8	1	233600	234200
E5	1	234200	234800
E4	1	234800	235200
E5	1	235200	235400
E4	1	235400	235800
E5	1	235800	236400
E4	1	236400	236800
E5	1	236800	237000
E3	1	237000	237600
E8	1	237600	237800
I4	1	237800	238400
H7	1	238400	239200
H6	1	239200	239400
I4	1	239400	240000
F4	1	240000	241000
F1	1	241000	241600
E10	1	241600	242400
F1	1	242400	242800
E10	1	242800	243400
F1	1	243400	243600
E10	1	243600	244000
F2	1	244000	244600
I1	1	244600	244800
F2	1	244800	245400
F3	1	245400	246000
I1	1	246000	246200
F3	1	246200	246400
F5	1	246400	246600
F3	1	246600	247200
F5	1	247200	247400
F3	1	247400	247600
I2	1	247600	248000
I3	1	248000	248200
F4	1	248200	248600
I3	1	248600	248800
I4	1	248800	249000
F4	1	249000	249200
E2	1	249200	249600
F1	1	249600	250000
E10	1	250000	250200
E9	1	250200	252200
I4	1	252200	253000
E10	1	253000	253800
F1	1	253800	254400
I4	1	254400	254800
F4	1	254800	255400
I4	1	255400	255800
H7	1	255800	256000
I4	1	256000	256800
F3	1	256800	257000
F5	1	257000	257600
I4	1	257600	258000
H6	1	258000	258200
H7	1	258200	258400
H6	1	258400	258600
I4	1	258600	258800
E2	1	258800	259200
I4	1	259200	259600
E10	1	259600	259800
E9	1	259800	260400
E10	1	260400	260600
I4	1	260600	261000
E7	1	261000	261200
F4	1	261200	261600
I4	1	261600	262200
F4	1	262200	262400
I4	1	262400	262800
E2	1	262800	263400
E5	1	263400	263800
E4	1	263800	264200
E5	1	264200	264400
E4	1	264400	265200
E6	1	265200	265800
I4	1	265800	266400
F4	1	266400	266600
E2	1	266600	267000
E8	1	267000	267200
E7	1	267200	267600
I4	1	267600	268400
E1	1	268400	268600
E3	1	268600	269200
E7	1	269200	269600
I3	1	269600	269800
E1	1	269800	270400
I4	1	270400	270600
E1	1	270600	270800
I4	1	270800	271000
E2	1	271000	271400
E1	1	271400	271600
E7	1	271600	271800
I4	1	271800	272200
E7	1	272200	272400
E10	1	272400	272600
E9	1	272600	273200
E10	1	273200	273600
E9	1	273600	273800
E5	1	273800	274000
E3	1	274000	274200
E2	1	274200	274600
F4	1	274600	274800
I4	1	274800	275400
E7	1	275400	275600
E6	1	275600	276200
E8	1	276200	276600
E9	1	276600	276800
E4	1	276800	277000
E5	1	277000	277800
E3	1	277800	278000
E2	1	278000	279200
E3	1	279200	279400
E4	1	279400	279800
E5	1	279800	280200
E4	1	280200	281000
E5	1	281000	281200
E8	1	281200	281400
E6	1	281400	281800
E5	1	281800	282000
E6	1	282000	282200
I4	1	282200	283000
E8	1	283000	283600
I4	1	283600	283800
E7	1	283800	284000
I4	1	284000	284400
E1	1	284400	284600
E2	1	284600	285200
E5	1	285200	286000
E4	1	286000	286200
E5	1	286200	286600
E4	1	286600	287000
E5	1	287000	287600
E4	1	287600	288000
E5	1	288000	288200
E4	1	288200	288400
E5	1	288400	289400
E8	1	289400	290000
E6	1	290000	290600
E7	1	290600	291000
I4	1	291000	292000
H7	1	292000	292600
I4	1	292600	293400
E2	1	293400	294000
E3	1	294000	294200
E5	1	294200	294400
E6	1	294400	294800
I4	1	294800	295200
F4	1	295200	295800
I4	1	295800	296200
E6	1	296200	296600
E5	1	296600	297200
E4	1	297200	297400
E3	1	297400	298000
E1	1	298000	298200
I4	1	298200	298800
E2	1	298800	299400
E3	1	299400	299600
E7	1	299600	300400
I4	1	300400	301200
I3	1	301200	301400
F4	1	301400	301800
I3	1	301800	302000
F4	1	302000	302200
I3	1	302200	302400
I4	1	302400	303000
I3	1	303000	303200
I4	1	303200	303600
E2	1	303600	304000
E1	1	304000	304200
E7	1	304200	304400
E6	1	304400	304800
E8	1	304800	305000
E4	1	305000	305600
E3	1	305600	306000
E2	1	306000	306200
E1	1	306200	306400
I4	1	306400	306600
F4	1	306600	307000
E7	1	307000	307200
E9	1	307200	308200
E10	1	308200	308400
E1	1	308400	308600
E2	1	308600	309000
E1	1	309000	309200
I4	1	309200	309600
F4	1	309600	309800
I3	1	309800	310200
F4	1	310200	310600
F5	1	310600	311000
I4	1	311000	311400
F5	1	311400	312600
F4	1	312600	312800
I4	1	312800	313400
E8	1	313400	313600
E6	1	313600	314000
E5	1	314000	315000
E4	1	315000	315200
E3	1	315200	315400
E2	1	315400	315800
E1	1	315800	316000
I4	1	316000	316200
E2	1	316200	316800
E3	1	316800	317000
E4	1	317000	317200
E5	1	317200	317400
E9	1	317400	317800
E4	1	317800	318200
E8	1	318200	318400
I4	1	318400	318600
E7	1	318600	319400
I4	1	319400	320000
E7	1	320000	320200
E6	1	320200	320600
E5	1	320600	321400
E4	1	321400	321800
E5	1	321800	322000
E3	1	322000	322400
E2	1	322400	322800
I4	1	322800	323000
F4	1	323000	323200
E2	1	323200	323600
E3	1	323600	323800
E4	1	323800	324200
E7	1	324200	324800
I4	1	324800	325400
E2	1	325400	325800
E3	1	325800	326000
E4	1	326000	326600
E5	1	326600	327200
E4	1	327200	328800
E6	1	328800	330200
I4	1	330200	330800
E6	1	330800	332400
E5	1	332400	333600
E4	1	333600	334000
E5	1	334000	334200
E4	1	334200	334400
E5	1	334400	334600
E4	1	334600	334800
E5	1	334800	335800
E4	1	335800	336000
E5	1	336000	336200
E4	1	336200	336400
E5	1	336400	336800
E3	1	336800	337600
E1	1	337600	337800
I4	1	337800	338200
E1	1	338200	338400
E3	1	338400	338800
E5	1	338800	339600
E7	1	339600	340000
I4	1	340000	340400
F4	1	340400	341400
F5	1	341400	341800
F4	1	341800	342000
I3	1	342000	342200
I4	1	342200	343000
E8	1	343000	343200
E4	1	343200	343400
E3	1	343400	344000
E2	1	344000	344400
I4	1	344400	344600
I3	1	344600	345200
I4	1	345200	345800
E1	1	345800	346000
E2	1	346000	346600
E3	1	346600	347000
E6	1	347000	347200
I4	1	347200	347800
E1	1	347800	348000
E2	1	348000	348200
E3	1	348200	348400
E4	1	348400	349400
E5	1	349400	350600
E8	1	350600	351200
E7	1	351200	351800
E6	1	351800	352000
E7	1	352000	352200
I4	1	352200	352800
E7	1	352800	353200
E5	1	353200	353600
E3	1	353600	354200
E2	1	354200	354600
E1	1	354600	354800
I4	1	354800	355000
I3	1	355000	355200
F4	1	355200	356400
I4	1	356400	357200
I3	1	357200	357400
I4	1	357400	357800
I1	1	357800	358000
I2	1	358000	358200
F5	1	358200	359000
I3	1	359000	359200
E7	1	359200	360200
E9	1	360200	360400
E10	1	360400	361000
E9	1	361000	361200
E4	1	361200	361400
E5	1	361400	361800
E9	1	361800	362000
E7	1	362000	362200
E3	1	362200	362400
E2	1	362400	363000
E1	1	363000	363200
I4	1	363200	363400
I3	1	363400	364000
I4	1	364000	364600
I3	1	364600	364800
I2	1	364800	365400
F3	1	365400	365600
F5	1	365600	366400
F3	1	366400	367000
F5	1	367000	367200
F3	1	367200	367600
I2	1	367600	368000
F5	1	368000	368200
I3	1	368200	369800
I4	1	369800	370000
F3	1	370000	370400
F5	1	370400	371000
F3	1	371000	371800
I2	1	371800	372000
F5	1	372000	372200
F3	1	372200	372400
I4	1	372400	373600
E2	1	373600	373800
E3	1	373800	374000
E5	1	374000	375000
E4	1	375000	375400
E5	1	375400	376200
E4	1	376200	376600
E5	1	376600	376800
E4	1	376800	377200
E5	1	377200	377600
E4	1	377600	377800
E5	1	377800	378200
E4	1	378200	379200
E5	1	379200	379400
E4	1	379400	379800
E5	1	379800	380400
E4	1	380400	380600
E5	1	380600	382000
E4	1	382000	382400
E5	1	382400	383200
E4	1	383200	383400
E5	1	383400	383600
E4	1	383600	384000
E5	1	384000	384200
E4	1	384200	384600
E5	1	384600	385000
E4	1	385000	385200
E5	1	385200	385400
E6	1	385400	386600
I4	1	386600	387000
E7	1	387000	387200
E8	1	387200	387400
E6	1	387400	387800
E8	1	387800	388200
E5	1	388200	389000
E3	1	389000	389400
E2	1	389400	389600
I4	1	389600	389800
E3	1	389800	390400
E4	1	390400	391000
E5	1	391000	391200
E4	1	391200	391800
E8	1	391800	392000
E6	1	392000	392200
E8	1	392200	392600
I4	1	392600	392800
I3	1	392800	393000
F4	1	393000	393400
E7	1	393400	394000
E6	1	394000	394600
E7	1	394600	395400
I4	1	395400	395800
E2	1	395800	396200
E3	1	396200	396400
E4	1	396400	396600
E5	1	396600	397200
E4	1	397200	399000
E6	1	399000	399600
E7	1	399600	399800
I4	1	399800	400200
E7	1	400200	400400
E6	1	400400	400600
E3	1	400600	400800
E4	1	400800	401400
E2	1	401400	401800
I4	1	401800	402200
F4	1	402200	403000
I4	1	403000	403400
E8	1	403400	403600
E4	1	403600	403800
E3	1	403800	404000
E2	1	404000	404400
I4	1	404400	404600
E2	1	404600	405000
E3	1	405000	405200
E4	1	405200	406000
E5	1	406000	406400
E4	1	406400	407400
E5	1	407400	407800
E8	1	407800	408200
E7	1	408200	408400
I4	1	408400	408800
E2	1	408800	409200
E3	1	409200	409400
E5	1	409400	409800
E6	1	409800	410200
E7	1	410200	410400
I4	1	410400	410800
E2	1	410800	411200
E1	1	411200	411400
I4	1	411400	411800
E2	1	411800	412000
E3	1	412000	412600
E5	1	412600	413200
E6	1	413200	413400
E8	1	413400	413600
E6	1	413600	414000
E7	1	414000	414200
F4	1	414200	414600
I4	1	414600	415000
F3	1	415000	415200
F5	1	415200	416400
I2	1	416400	417000
F3	1	417000	417200
F5	1	417200	417800
I2	1	417800	418800
F5	1	418800	419800
F3	1	419800	420000
I2	1	420000	420200
I1	1	420200	420400
F3	1	420400	420600
F5	1	420600	421000
F3	1	421000	421200
F5	1	421200	421400
F3	1	421400	421800
F5	1	421800	422200
I2	1	422200	422400
I1	1	422400	422800
I4	1	422800	423200
H6	1	423200	424000
I4	1	424000	424800
F4	1	424800	425200
I3	1	425200	425600
F4	1	425600	425800
I4	1	425800	426000
I3	1	426000	426200
I4	1	426200	426800
F4	1	426800	427200
I3	1	427200	427400
I4	1	427400	427600
F4	1	427600	427800
I3	1	427800	428000
I4	1	428000	429000
E10	1	429000	429600
F1	1	429600	429800
F4	1	429800	430800
I4	1	430800	431200
H6	1	431200	431400
H7	1	431400	431600
H6	1	431600	431800
H7	1	431800	432200
H6	1	432200	433000
H7	1	433000	433800
H6	1	433800	434000
I4	1	434000	435400
E10	1	435400	435600
F4	1	435600	437000
I4	1	437000	438000
F1	1	438000	439400
F4	1	439400	439800
I4	1	439800	440800
E7	1	440800	442200
E3	1	442200	442400
E2	1	442400	442800
E1	1	442800	443000
I4	1	443000	443400
E8	1	443400	444200
E4	1	444200	445600
E3	1	445600	445800
E2	1	445800	446200
I4	1	446200	446800
F4	1	446800	447000
I4	1	447000	448200
E7	1	448200	448400
I4	1	448400	448600
E8	1	448600	448800
E6	1	448800	449200
E5	1	449200	449400
E4	1	449400	449800
E3	1	449800	450000
E2	1	450000	450400
I4	1	450400	450600
E7	1	450600	451000
E9	1	451000	451400
E4	1	451400	452200
E2	1	452200	452800
I4	1	452800	453200
E2	1	453200	453400
E1	1	453400	453600
E3	1	453600	454000
E4	1	454000	454200
E5	1	454200	454800
E6	1	454800	455200
E7	1	455200	455400
I4	1	455400	455800
E2	1	455800	456000
E3	1	456000	456400
E4	1	456400	457000
E5	1	457000	457600
E8	1	457600	458000
I4	1	458000	458200
E7	1	458200	458800
F4	1	458800	459000
I3	1	459000	459200
I4	1	459200	459800
I1	1	459800	460200
F5	1	460200	460800
I1	1	460800	461200
I4	1	461200	462000
E8	1	462000	462200
E6	1	462200	462600
E4	1	462600	462800
E3	1	462800	463200
E2	1	463200	463600
I4	1	463600	463800
I1	1	463800	464000
F5	1	464000	464600
I2	1	464600	466000
F5	1	466000	466200
I2	1	466200	467400
F5	1	467400	467600
F3	1	467600	467800
I2	1	467800	468400
I4	1	468400	468600
I3	1	468600	468800
I4	1	468800	469800
E2	1	469800	470600
E1	1	470600	470800
E2	1	470800	471400
E1	1	471400	471600
I4	1	471600	472200
F4	1	472200	472400
F3	1	472400	472600
F5	1	472600	473000
F3	1	473000	473200
I3	1	473200	473600
I4	1	473600	474400
E2	1	474400	475000
E1	1	475000	475200
E7	1	475200	475800
F4	1	475800	476400
I4	1	476400	477000
E2	1	477000	477600
F4	1	477600	478200
I3	1	478200	478400
F4	1	478400	478800
I4	1	478800	479200
I1	1	479200	480400
I2	1	480400	480600
F3	1	480600	480800
F5	1	480800	481400
F3	1	481400	481600
I2	1	481600	481800
I1	1	481800	482200
I2	1	482200	482400
F5	1	482400	483200
I1	1	483200	483600
I4	1	483600	484400
I3	1	484400	485200
I4	1	485200	485800
I3	1	485800	486000
I4	1	486000	486800
I2	1	486800	487000
F5	1	487000	487400
I2	1	487400	487600
I3	1	487600	489200
F3	1	489200	489400
I1	1	489400	490000
F3	1	490000	490200
F5	1	490200	490600
I4	1	490600	491000
E2	1	491000	491200
E3	1	491200	491800
E4	1	491800	492200
E8	1	492200	492400
I4	1	492400	493600
E2	1	493600	494000
E3	1	494000	494400
E4	1	494400	494600
E5	1	494600	494800
E6	1	494800	495200
E7	1	495200	495600
I4	1	495600	495800
E7	1	495800	496000
I4	1	496000	496400
F4	1	496400	497400
F3	1	497400	497600
I1	1	497600	498000
F5	1	498000	498400
F3	1	498400	498600
I4	1	498600	500000
H6	1	500000	500600
I4	1	500600	502000
I2	1	502000	502600
F3	1	502600	502800
I2	1	502800	504000
I1	1	504000	504200
I4	1	504200	504600
F3	1	504600	504800
F5	1	504800	505400
I4	1	505400	506400
F5	1	506400	507000
F3	1	507000	507200
I3	1	507200	507400
I4	1	507400	508200
I1	1	508200	509600
F3	1	509600	509800
F2	1	509800	510200
I4	1	510200	511000
F4	1	511000	511200
I4	1	511200	512800
H7	1	512800	513000
I4	1	513000	513200
I3	1	513200	513400
I4	1	513400	514000
E8	1	514000	514200
E4	1	514200	514400
E3	1	514400	514800
E2	1	514800	515200
E1	1	515200	515400
I4	1	515400	516000
F4	1	516000	516800
I3	1	516800	517400
I4	1	517400	518200
E1	1	518200	518400
E2	1	518400	518600
E3	1	518600	518800
E4	1	518800	519000
E5	1	519000	519400
E7	1	519400	520200
I4	1	520200	520600
F4	1	520600	521800
I4	1	521800	522400
I3	1	522400	522600
I4	1	522600	523000
I3	1	523000	523600
F4	1	523600	525000
F1	1	525000	525200
E10	1	525200	525600
F1	1	525600	525800
E10	1	525800	526200
F1	1	526200	528600
F4	1	528600	528800
I4	1	528800	529600
F4	1	529600	529800
F1	1	529800	533000
E10	1	533000	533200
F1	1	533200	534600
E10	1	534600	534800
F1	1	534800	535000
F2	1	535000	535600
I4	1	535600	536400
F4	1	536400	536600
F5	1	536600	537200
I4	1	537200	537800
E1	1	537800	538000
E2	1	538000	538200
E3	1	538200	538600
E4	1	538600	539400
E5	1	539400	539800
E6	1	539800	540000
E8	1	540000	540200
I4	1	540200	541200
F4	1	541200	541400
F1	1	541400	542000
F4	1	542000	542200
I4	1	542200	543000
F4	1	543000	543200
F2	1	543200	543800
I1	1	543800	544000
I4	1	544000	544600
I1	1	544600	544800
F3	1	544800	545200
I1	1	545200	545600
F5	1	545600	545800
F3	1	545800	546200
F5	1	546200	546400
F3	1	546400	546600
I2	1	546600	547000
I1	1	547000	547200
F3	1	547200	547600
F5	1	547600	547800
I1	1	547800	548400
F3	1	548400	548800
F5	1	548800	549000
I1	1	549000	551000
F3	1	551000	551200
F5	1	551200	551600
F4	1	551600	551800
I4	1	551800	552000
F4	1	552000	552400
I4	1	552400	553600
E8	1	553600	554600
E1	1	554600	555600
E2	1	555600	555800
E1	1	555800	556000
I4	1	556000	557200
F3	1	557200	557400
F5	1	557400	558000
F3	1	558000	558200
F5	1	558200	558600
F3	1	558600	558800
I4	1	558800	560800
I3	1	560800	561000
F4	1	561000	561400
E7	1	561400	562400
I3	1	562400	562600
I4	1	562600	564000
I3	1	564000	564200
F4	1	564200	564600
I3	1	564600	564800
I4	1	564800	565200
I3	1	565200	565400
F4	1	565400	566000
I4	1	566000	566200
F4	1	566200	566800
I4	1	566800	567000
F4	1	567000	567600
I4	1	567600	568400
I3	1	568400	568600
F4	1	568600	570400
I4	1	570400	570600
I3	1	570600	571200
I4	1	571200	572200
E7	1	572200	572800
E6	1	572800	573200
E8	1	573200	573600
E3	1	573600	574800
E1	1	574800	575000
I4	1	575000	575800
I3	1	575800	576000
F4	1	576000	576200
I3	1	576200	576400
F4	1	576400	577200
F1	1	577200	577400
E10	1	577400	577800
E9	1	577800	578000
E10	1	578000	578600
I4	1	578600	579400
F4	1	579400	580400
I4	1	580400	580600
E2	1	580600	581000
E3	1	581000	581200
E4	1	581200	581600
E8	1	581600	582000
I4	1	582000	582400
F5	1	582400	582800
F3	1	582800	583000
I1	1	583000	583400
F3	1	583400	583600
F5	1	583600	583800
I2	1	583800	584000
I4	1	584000	584200
E2	1	584200	584800
E1	1	584800	585200
E7	1	585200	586200
I4	1	586200	586600
F4	1	586600	587000
I4	1	587000	588200
F4	1	588200	590200
I3	1	590200	590400
I4	1	590400	590800
I3	1	590800	591200
I4	1	591200	591800
F4	1	591800	592000
E2	1	592000	593200
E8	1	593200	593800
E10	1	593800	594000
I4	1	594000	594400
E10	1	594400	594800
F1	1	594800	597800
F4	1	597800	598000
F1	1	598000	598400
F4	1	598400	598600
I3	1	598600	598800
I4	1	598800	599600
E10	1	599600	599800
E9	1	599800	600400
E4	1	600400	601600
E2	1	601600	602000
F4	1	602000	602200
I4	1	602200	602600
E2	1	602600	602800
E3	1	602800	603000
E4	1	603000	603800
E5	1	603800	604000
E6	1	604000	604200
I4	1	604200	605000
F5	1	605000	605400
F3	1	605400	605600
F5	1	605600	605800
F3	1	605800	606000
F5	1	606000	606400
F3	1	606400	606800
I4	1	606800	607200
I3	1	607200	607600
I4	1	607600	608000
E8	1	608000	608200
E6	1	608200	608400
E5	1	608400	608800
E3	1	608800	609400
I4	1	609400	610600
I2	1	610600	610800
F5	1	610800	612000
I2	1	612000	612200
I1	1	612200	612400
I4	1	612400	613200
I3	1	613200	613400
F5	1	613400	613600
F4	1	613600	614400
I3	1	614400	614600
I4	1	614600	615000
F4	1	615000	616200
I3	1	616200	616400
I4	1	616400	617200
I3	1	617200	617800
I4	1	617800	618200
I2	1	618200	618400
F5	1	618400	619200
F3	1	619200	619400
I1	1	619400	619600
F5	1	619600	620200
I1	1	620200	620600
F3	1	620600	620800
F5	1	620800	621200
I4	1	621200	621600
E2	1	621600	621800
E3	1	621800	622400
E8	1	622400	622800
I4	1	622800	623800
F4	1	623800	624600
I4	1	624600	625000
F4	1	625000	625800
I4	1	625800	626000
F4	1	626000	626600
I4	1	626600	626800
E2	1	626800	627000
E3	1	627000	627400
E5	1	627400	628600
E4	1	628600	628800
E8	1	628800	629000
E6	1	629000	629600
E8	1	629600	629800
I4	1	629800	630400
F4	1	630400	630600
F1	1	630600	631200
E10	1	631200	631400
E9	1	631400	632200
E10	1	632200	632600
F1	1	632600	632800
E9	1	632800	633000
E10	1	633000	633200
I4	1	633200	635000
I3	1	635000	635200
F4	1	635200	635400
E2	1	635400	635800
E3	1	635800	636000
E5	1	636000	636400
E4	1	636400	636600
E5	1	636600	636800
E8	1	636800	637000
I4	1	637000	637400
E7	1	637400	637600
E4	1	637600	638000
E2	1	638000	638600
I3	1	638600	638800
I4	1	638800	641600
E2	1	641600	642000
I4	1	642000	642400
E7	1	642400	642600
E8	1	642600	643200
E6	1	643200	643600
E8	1	643600	643800
E1	1	643800	644000
E2	1	644000	644600
I4	1	644600	645600
E6	1	645600	646600
E8	1	646600	647000
E6	1	647000	647200
E5	1	647200	647600
E4	1	647600	648800
E5	1	648800	649200
E4	1	649200	649800
E5	1	649800	650400
E4	1	650400	650600
E5	1	650600	651000
E3	1	651000	651600
E2	1	651600	651800
I4	1	651800	652200
I3	1	652200	652600
I4	1	652600	653600
F4	1	653600	654400
I4	1	654400	655800
E6	1	655800	656400
E5	1	656400	657200
E4	1	657200	657600
E3	1	657600	658000
E2	1	658000	658200
I4	1	658200	658800
F4	1	658800	659800
I4	1	659800	660200
I3	1	660200	661000
I4	1	661000	661200
F4	1	661200	662200
I4	1	662200	663000
F5	1	663000	664200
I1	1	664200	665200
F3	1	665200	665400
F5	1	665400	665800
F3	1	665800	666200
I1	1	666200	666400
I4	1	666400	667200
E9	1	667200	668600
E4	1	668600	669200
E3	1	669200	669400
E2	1	669400	669800
I4	1	669800	670600
H7	1	670600	671000
I4	1	671000	671400
F4	1	671400	672800
I4	1	672800	673400
F4	1	673400	674200
I4	1	674200	674400
E10	1	674400	674600
E9	1	674600	674800
E10	1	674800	675000
F1	1	675000	676200
E10	1	676200	676400
I4	1	676400	677200
F3	1	677200	677400
F2	1	677400	678800
E10	1	678800	679000
F1	1	679000	680000
E10	1	680000	680400
F1	1	680400	681000
E10	1	681000	681600
E9	1	681600	682400
E8	1	682400	682800
E5	1	682800	684600
E4	1	684600	686000
E5	1	686000	686400
E4	1	686400	686800
E2	1	686800	687200
E1	1	687200	687400
I4	1	687400	688200
E7	1	688200	688400
E6	1	688400	689000
E8	1	689000	689200
E6	1	689200	689600
E5	1	689600	689800
E4	1	689800	690000
E5	1	690000	690600
E4	1	690600	691000
E5	1	691000	691400
E4	1	691400	691600
E5	1	691600	691800
E3	1	691800	692200
E2	1	692200	692600
I4	1	692600	693200
F4	1	693200	694000
F1	1	694000	696000
F4	1	696000	696400
I4	1	696400	696600
H6	1	696600	696800
I4	1	696800	697200
I1	1	697200	698000
F3	1	698000	698200
F5	1	698200	698600
I1	1	698600	699000
F3	1	699000	699800
I2	1	699800	700200
F3	1	700200	700600
I1	1	700600	700800
I4	1	700800	701000
I3	1	701000	701200
I4	1	701200	701400
E1	1	701400	701600
E2	1	701600	702200
E5	1	702200	702400
E4	1	702400	703000
E8	1	703000	703400
I4	1	703400	704000
E6	1	704000	704800
E8	1	704800	705200
E4	1	705200	705400
E5	1	705400	705800
E3	1	705800	706000
E2	1	706000	706600
I4	1	706600	707600
F4	1	707600	709000
F1	1	709000	709400
F4	1	709400	709600
E7	1	709600	709800
I4	1	709800	710400
E10	1	710400	711200
F4	1	711200	711800
I4	1	711800	712600
E10	1	712600	712800
E9	1	712800	714000
E8	1	714000	714200
E6	1	714200	714800
E5	1	714800	715200
E4	1	715200	715400
E8	1	715400	715600
E5	1	715600	718800
E4	1	718800	719000
E5	1	719000	721800
E4	1	721800	722200
E5	1	722200	722800
E4	1	722800	723600
E5	1	723600	724200
E4	1	724200	724600
E5	1	724600	725000
E4	1	725000	726600
E3	1	726600	727000
E2	1	727000	727200
E1	1	727200	727400
I4	1	727400	729200
I3	1	729200	729400
F4	1	729400	731400
I4	1	731400	731800
E7	1	731800	732400
E6	1	732400	732600
E8	1	732600	733000
E6	1	733000	733400
E9	1	733400	734400
E6	1	734400	735200
E4	1	735200	735400
E5	1	735400	735600
E6	1	735600	735800
E5	1	735800	737000
E4	1	737000	737200
E3	1	737200	737600
E2	1	737600	738000
I4	1	738000	739600
E1	1	739600	739800
E2	1	739800	740200
E3	1	740200	740600
E4	1	740600	741000
E5	1	741000	741200
E4	1	741200	741600
E5	1	741600	742000
E6	1	742000	743600
E7	1	743600	743800
I4	1	743800	744200
E7	1	744200	744800
E9	1	744800	745200
E10	1	745200	745400
E9	1	745400	746000
E1	1	746000	746200
E2	1	746200	746600
I4	1	746600	747200
F5	1	747200	747800
F4	1	747800	748000
I4	1	748000	748200
F3	1	748200	748800
F5	1	748800	749000
I4	1	749000	749200
E1	1	749200	749400
E2	1	749400	749800
E3	1	749800	750000
E4	1	750000	750600
E8	1	750600	750800
E7	1	750800	751600
F4	1	751600	751800
I4	1	751800	752200
F4	1	752200	752800
I4	1	752800	753000
E7	1	753000	753200
E1	1	753200	753600
E3	1	753600	754000
E1	1	754000	754200
I4	1	754200	754400
E1	1	754400	754600
E3	1	754600	756000
E2	1	756000	756200
E1	1	756200	756400
E2	1	756400	756800
E3	1	756800	757000
E4	1	757000	757400
E8	1	757400	758000
E4	1	758000	758200
E8	1	758200	758400
I4	1	758400	759800
H6	1	759800	760200
I4	1	760200	761200
E1	1	761200	761400
E2	1	761400	761600
E3	1	761600	762000
E4	1	762000	763000
E5	1	763000	763400
E4	1	763400	764200
E5	1	764200	765200
E4	1	765200	765400
E5	1	765400	766000
E6	1	766000	766200
E8	1	766200	767600
E7	1	767600	767800
I3	1	767800	768000
I4	1	768000	769600
I3	1	769600	769800
F5	1	769800	770400
F3	1	770400	770600
I3	1	770600	771800
I2	1	771800	772200
F3	1	772200	773000
I4	1	773000	773400
E2	1	773400	774000
E1	1	774000	774200
E7	1	774200	774400
E9	1	774400	774800
E10	1	774800	775200
I4	1	775200	775600
E2	1	775600	776000
E3	1	776000	776200
E5	1	776200	776800
E4	1	776800	777200
E5	1	777200	778000
E4	1	778000	778800
E8	1	778800	779200
E7	1	779200	779800
I4	1	779800	780400
F4	1	780400	781000
I4	1	781000	781600
H6	1	781600	782000
I4	1	782000	783000
E2	1	783000	783400
E10	1	783400	783600
E9	1	783600	784000
E7	1	784000	784200
I4	1	784200	784400
I3	1	784400	784600
F4	1	784600	784800
I4	1	784800	787000
I3	1	787000	787200
E1	1	787200	787400
E2	1	787400	788200
I3	1	788200	788400
I4	1	788400	790000
I3	1	790000	790200
E2	1	790200	791000
F4	1	791000	791200
I3	1	791200	791400
I4	1	791400	792800
I3	1	792800	793000
I4	1	793000	793400
E7	1	793400	793600
E6	1	793600	794000
E4	1	794000	794800
E2	1	794800	795400
I4	1	795400	795600
E7	1	795600	795800
E6	1	795800	796000
E4	1	796000	796200
E8	1	796200	796400
E4	1	796400	796800
E5	1	796800	797000
E4	1	797000	797200
E5	1	797200	797400
E4	1	797400	797800
E3	1	797800	798000
E2	1	798000	798400
I4	1	798400	799000
E1	1	799000	799200
E2	1	799200	799600
F4	1	799600	799800
E10	1	799800	800400
E9	1	800400	801000
E10	1	801000	801600
I4	1	801600	802200
E7	1	802200	802400
I4	1	802400	803000
E1	1	803000	803200
E2	1	803200	803400
E3	1	803400	803600
E4	1	803600	803800
E5	1	803800	804000
E4	1	804000	804600
E5	1	804600	805000
E4	1	805000	805200
E8	1	805200	805400
E6	1	805400	806400
E8	1	806400	806600
E7	1	806600	806800
I4	1	806800	807400
E2	1	807400	807800
E3	1	807800	808000
E4	1	808000	808400
E5	1	808400	809200
E6	1	809200	809600
E8	1	809600	809800
E6	1	809800	810200
I4	1	810200	810400
E7	1	810400	810600
I4	1	810600	811000
E7	1	811000	811200
E9	1	811200	811600
E6	1	811600	811800
E5	1	811800	812600
E3	1	812600	812800
E2	1	812800	813200
I4	1	813200	813400
E2	1	813400	814000
E4	1	814000	814400
E5	1	814400	814800
E9	1	814800	816600
I4	1	816600	817000
F4	1	817000	817400
F1	1	817400	817600
E7	1	817600	817800
I4	1	817800	818000
E8	1	818000	818200
E5	1	818200	818400
E4	1	818400	818800
E3	1	818800	819000
E2	1	819000	819400
I4	1	819400	819600
F4	1	819600	820200
F2	1	820200	821200
F1	1	821200	821600
F4	1	821600	821800
I4	1	821800	822800
E5	1	822800	823600
E3	1	823600	824200
E1	1	824200	824400
I4	1	824400	824600
E2	1	824600	825000
E3	1	825000	825200
E4	1	825200	826000
E2	1	826000	826200
E1	1	826200	826600
E2	1	826600	827000
E4	1	827000	827400
E5	1	827400	829200
E6	1	829200	829400
E8	1	829400	829800
E6	1	829800	830000
E7	1	830000	830200
I4	1	830200	830600
E1	1	830600	830800
E2	1	830800	831000
E3	1	831000	831200
E4	1	831200	831600
E5	1	831600	833000
E4	1	833000	833800
E5	1	833800	834000
E8	1	834000	834200
E6	1	834200	835000
E7	1	835000	835200
I4	1	835200	835800
E2	1	835800	836200
E3	1	836200	836400
E4	1	836400	836800
E5	1	836800	837200
E4	1	837200	837400
E5	1	837400	839200
E8	1	839200	839800
E6	1	839800	840000
E5	1	840000	840200
E6	1	840200	840400
E8	1	840400	841000
E6	1	841000	841400
E7	1	841400	842000
E1	1	842000	842400
I4	1	842400	843000
E7	1	843000	843200
E8	1	843200	843400
E3	1	843400	843600
E2	1	843600	844200
I4	1	844200	844600
I3	1	844600	844800
F4	1	844800	845000
E7	1	845000	845400
I4	1	845400	845800
I3	1	845800	846000
F4	1	846000	846400
I3	1	846400	846600
E1	1	846600	847000
E3	1	847000	847400
E2	1	847400	847600
I4	1	847600	847800
E1	1	847800	848000
E2	1	848000	848400
E3	1	848400	848800
E4	1	848800	849000
E8	1	849000	849400
I4	1	849400	850000
I3	1	850000	850800
I4	1	850800	852400
F4	1	852400	852800
E2	1	852800	853000
E3	1	853000	853400
E2	1	853400	853600
E1	1	853600	853800
I4	1	853800	854600
F4	1	854600	855000
I4	1	855000	855200
I1	1	855200	855400
F3	1	855400	855600
I1	1	855600	856000
F2	1	856000	856200
F3	1	856200	856400
I1	1	856400	857200
F3	1	857200	857600
F5	1	857600	857800
F3	1	857800	858200
I1	1	858200	858400
F3	1	858400	859200
F5	1	859200	859600
F3	1	859600	859800
I4	1	859800	861000
E7	1	861000	861200
E6	1	861200	862000
E8	1	862000	862400
E4	1	862400	862800
E8	1	862800	863200
E1	1	863200	863800
E2	1	863800	864000
F4	1	864000	864200
I4	1	864200	865400
I3	1	865400	865600
I4	1	865600	866000
E10	1	866000	866200
E9	1	866200	866600
E5	1	866600	866800
E3	1	866800	867000
E1	1	867000	867200
E2	1	867200	867800
I4	1	867800	869000
E6	1	869000	869400
E5	1	869400	869800
E4	1	869800	870400
E3	1	870400	871000
E2	1	871000	871200
I4	1	871200	871600
F3	1	871600	871800
F5	1	871800	872800
I1	1	872800	873000
I4	1	873000	873600
E7	1	873600	873800
E6	1	873800	874600
E5	1	874600	874800
E8	1	874800	875000
E3	1	875000	875600
E2	1	875600	875800
I4	1	875800	876400
E9	1	876400	876800
E7	1	876800	877000
E1	1	877000	877200
E2	1	877200	877600
I4	1	877600	878000
E7	1	878000	878200
E6	1	878200	878400
E8	1	878400	878600
E4	1	878600	879000
E5	1	879000	879200
E4	1	879200	879400
E3	1	879400	879600
E2	1	879600	880000
E1	1	880000	880200
I4	1	880200	880600
E7	1	880600	881800
I4	1	881800	882200
E7	1	882200	882600
E5	1	882600	883000
E2	1	883000	883400
E1	1	883400	883800
E2	1	883800	884400
E9	1	884400	884800
E7	1	884800	886400
E9	1	886400	886800
E8	1	886800	887200
E9	1	887200	887600
E7	1	887600	887800
F4	1	887800	888000
I4	1	888000	889600
F4	1	889600	890000
I4	1	890000	890600
E7	1	890600	890800
E6	1	890800	891000
E5	1	891000	891200
E4	1	891200	891400
E5	1	891400	891800
E3	1	891800	892000
E2	1	892000	892400
I4	1	892400	892800
F4	1	892800	893800
I4	1	893800	894400
E7	1	894400	894800
E6	1	894800	895200
E8	1	895200	895400
E4	1	895400	895600
E5	1	895600	896200
E3	1	896200	896400
E1	1	896400	896800
E3	1	896800	897000
E2	1	897000	897400
F4	1	897400	897600
I4	1	897600	898800
E1	1	898800	899000
E2	1	899000	899200
E3	1	899200	899400
E1	1	899400	899800
I4	1	899800	900200
I3	1	900200	900400
I4	1	900400	900800
E1	1	900800	901200
E2	1	901200	901400
E3	1	901400	902200
E5	1	902200	902600
E6	1	902600	902800
I4	1	902800	904200
I3	1	904200	904600
F4	1	904600	905000
I4	1	905000	905200
I3	1	905200	905400
F4	1	905400	906600
I4	1	906600	907600
E2	1	907600	908200
E3	1	908200	908600
E5	1	908600	908800
E3	1	908800	909000
E1	1	909000	909400
F4	1	909400	909600
I4	1	909600	910000
F4	1	910000	910800
E2	1	910800	911000
F4	1	911000	911200
I4	1	911200	911400
F1	1	911400	912000
I4	1	912000	913400
F4	1	913400	914200
F1	1	914200	914800
E10	1	914800	915200
F1	1	915200	915400
E10	1	915400	915600
F1	1	915600	916200
E10	1	916200	916400
I4	1	916400	917000
E3	1	917000	917400
E2	1	917400	918000
I4	1	918000	918200
E1	1	918200	918400
E2	1	918400	918800
E3	1	918800	919000
E4	1	919000	919200
E5	1	919200	919400
E8	1	919400	919800
E9	1	919800	920200
E7	1	920200	920400
I4	1	920400	921000
F5	1	921000	921200
F4	1	921200	921400
I4	1	921400	921600
F5	1	921600	921800
I1	1	921800	922400
I2	1	922400	922600
I1	1	922600	923200
F3	1	923200	923400
F5	1	923400	924000
F3	1	924000	924400
I1	1	924400	924800
F3	1	924800	925000
F5	1	925000	925200
F3	1	925200	925800
I1	1	925800	926600
I2	1	926600	927000
I1	1	927000	927400
I2	1	927400	928000
I1	1	928000	928600
I2	1	928600	929000
I1	1	929000	929200
F3	1	929200	929600
I1	1	929600	929800
I4	1	929800	930200
I3	1	930200	930400
I4	1	930400	931000
E1	1	931000	931200
E3	1	931200	931600
I4	1	931600	932200
I3	1	932200	932600
F4	1	932600	932800
I3	1	932800	933000
I4	1	933000	933600
E3	1	933600	934200
E5	1	934200	935200
E6	1	935200	936200
E7	1	936200	936800
I4	1	936800	937800
E2	1	937800	938600
E4	1	938600	938800
E5	1	938800	939600
[truncated: 229,883 more rows]
