# Supplementary material for: Chromatin state architecture governs transcription factor accessibility across plant genomes
Source: PLoS Genet. 2026 Jan 22;22(1):e1012015. doi: 10.1371/journal.pgen.1012015 (PMC12867329; doi:10.1371/journal.pgen.1012015)
Supplement: S2 Data — (BED) [file pgen.1012015.s014.bed]

state	chrom	start	end
MpI2	chr1	0	1600
MpH6	chr1	1600	2000
MpH4	chr1	2000	2200
MpH3	chr1	2200	2600
MpH4	chr1	2600	3600
MpH3	chr1	3600	5200
MpH6	chr1	5200	6200
MpH5	chr1	6200	7200
MpH3	chr1	7200	15000
MpH4	chr1	15000	15200
MpH6	chr1	15200	16200
MpH3	chr1	16200	16600
MpH4	chr1	16600	18000
MpH6	chr1	18000	18600
MpH4	chr1	18600	18800
MpH3	chr1	18800	19400
MpH5	chr1	19400	19800
MpH6	chr1	19800	21400
MpH4	chr1	21400	21600
MpH6	chr1	21600	22800
MpH5	chr1	22800	23000
MpH3	chr1	23000	23600
MpH4	chr1	23600	24400
MpH6	chr1	24400	25000
MpH4	chr1	25000	25200
MpH3	chr1	25200	25800
MpH4	chr1	25800	30200
MpH3	chr1	30200	31800
MpH6	chr1	31800	32800
MpH5	chr1	32800	33200
MpH3	chr1	33200	40800
MpH5	chr1	40800	41600
MpH6	chr1	41600	42600
MpH5	chr1	42600	42800
MpH3	chr1	42800	43200
MpH4	chr1	43200	44600
MpH6	chr1	44600	45200
MpH4	chr1	45200	45400
MpH3	chr1	45400	46200
MpH5	chr1	46200	46400
MpH6	chr1	46400	48000
MpH4	chr1	48000	48200
MpH6	chr1	48200	49400
MpH5	chr1	49400	49600
MpH3	chr1	49600	50200
MpH4	chr1	50200	51600
MpH3	chr1	51600	52000
MpH5	chr1	52000	52200
MpH6	chr1	52200	52600
MpI2	chr1	52600	53200
MpE2	chr1	53200	53600
MpE4	chr1	53600	54600
MpF2	chr1	54600	56600
MpI2	chr1	56600	57400
MpH6	chr1	57400	60000
MpH4	chr1	60000	61000
MpH6	chr1	61000	62000
MpH4	chr1	62000	62600
MpH6	chr1	62600	64000
MpH3	chr1	64000	65400
MpH4	chr1	65400	67200
MpH6	chr1	67200	70200
MpH4	chr1	70200	71400
MpH3	chr1	71400	72000
MpH4	chr1	72000	72600
MpH3	chr1	72600	72800
MpH4	chr1	72800	73000
MpH3	chr1	73000	73400
MpH4	chr1	73400	75400
MpH3	chr1	75400	76200
MpH5	chr1	76200	78000
MpH3	chr1	78000	81400
MpH5	chr1	81400	84600
MpH3	chr1	84600	85400
MpH5	chr1	85400	85800
MpH2	chr1	85800	87800
MpH1	chr1	87800	88200
MpH2	chr1	88200	88400
MpH5	chr1	88400	88800
MpH3	chr1	88800	89600
MpH4	chr1	89600	91600
MpH6	chr1	91600	92000
MpH4	chr1	92000	94200
MpH6	chr1	94200	96000
MpI2	chr1	96000	96400
MpF2	chr1	96400	98000
MpE1	chr1	98000	98200
MpE2	chr1	98200	98600
MpE3	chr1	98600	100000
MpE1	chr1	100000	100600
MpF2	chr1	100600	102000
MpI3	chr1	102000	102200
MpE1	chr1	102200	103200
MpE2	chr1	103200	105600
MpI2	chr1	105600	108200
MpI3	chr1	108200	108600
MpI2	chr1	108600	109800
MpE4	chr1	109800	110600
MpE2	chr1	110600	112000
MpE3	chr1	112000	116600
MpE1	chr1	116600	117600
MpI3	chr1	117600	118200
MpE4	chr1	118200	118800
MpE2	chr1	118800	119600
MpE3	chr1	119600	124200
MpE4	chr1	124200	124600
MpE1	chr1	124600	125800
MpI3	chr1	125800	126800
MpI2	chr1	126800	128000
MpH6	chr1	128000	128600
MpI2	chr1	128600	128800
MpI3	chr1	128800	129200
MpE1	chr1	129200	130600
MpI3	chr1	130600	130800
MpE1	chr1	130800	131200
MpF2	chr1	131200	131600
MpI2	chr1	131600	134000
MpH6	chr1	134000	134600
MpH4	chr1	134600	135200
MpH6	chr1	135200	136600
MpI2	chr1	136600	136800
MpE4	chr1	136800	137600
MpE3	chr1	137600	138200
MpE2	chr1	138200	138400
MpE1	chr1	138400	140200
MpI2	chr1	140200	142200
MpH6	chr1	142200	143800
MpH4	chr1	143800	144200
MpH6	chr1	144200	146600
MpH4	chr1	146600	148000
MpH6	chr1	148000	148800
MpH4	chr1	148800	149400
MpH6	chr1	149400	151200
MpH4	chr1	151200	152000
MpH6	chr1	152000	153800
MpI2	chr1	153800	154600
MpI3	chr1	154600	154800
MpI2	chr1	154800	156600
MpE4	chr1	156600	157600
MpE2	chr1	157600	159400
MpE3	chr1	159400	160800
MpE2	chr1	160800	165200
MpE1	chr1	165200	165800
MpI3	chr1	165800	166400
MpI2	chr1	166400	167600
MpI3	chr1	167600	168000
MpI2	chr1	168000	169600
MpI3	chr1	169600	169800
MpI2	chr1	169800	170600
MpE4	chr1	170600	171400
MpE3	chr1	171400	174800
MpE1	chr1	174800	175800
MpI3	chr1	175800	176000
MpI2	chr1	176000	176400
MpH6	chr1	176400	177000
MpH5	chr1	177000	183800
MpH3	chr1	183800	184200
MpH4	chr1	184200	185800
MpH3	chr1	185800	186400
MpH4	chr1	186400	190600
MpI3	chr1	190600	191200
MpE1	chr1	191200	192400
MpE3	chr1	192400	194400
MpE4	chr1	194400	195200
MpF2	chr1	195200	196400
MpI2	chr1	196400	199200
MpF2	chr1	199200	201000
MpI3	chr1	201000	201200
MpI2	chr1	201200	202600
MpH6	chr1	202600	203200
MpI2	chr1	203200	204600
MpI3	chr1	204600	204800
MpE1	chr1	204800	206000
MpE2	chr1	206000	206200
MpE3	chr1	206200	208800
MpE4	chr1	208800	209400
MpI2	chr1	209400	211200
MpI3	chr1	211200	211400
MpI2	chr1	211400	215800
MpF2	chr1	215800	218000
MpI3	chr1	218000	218400
MpE1	chr1	218400	218600
MpI3	chr1	218600	218800
MpI2	chr1	218800	220800
MpI3	chr1	220800	221200
MpI2	chr1	221200	221400
MpI3	chr1	221400	222200
MpE1	chr1	222200	223000
MpE2	chr1	223000	226200
MpE1	chr1	226200	226400
MpI2	chr1	226400	228800
MpI3	chr1	228800	229200
MpE1	chr1	229200	229400
MpF2	chr1	229400	230000
MpI2	chr1	230000	230400
MpE4	chr1	230400	231000
MpE3	chr1	231000	235400
MpE1	chr1	235400	236600
MpI3	chr1	236600	236800
MpI2	chr1	236800	238000
MpH6	chr1	238000	238400
MpI2	chr1	238400	239600
MpH6	chr1	239600	240200
MpI2	chr1	240200	241800
MpI3	chr1	241800	242000
MpE1	chr1	242000	242600
MpE2	chr1	242600	243400
MpE3	chr1	243400	250200
MpE4	chr1	250200	250600
MpI2	chr1	250600	250800
MpI3	chr1	250800	251600
MpF2	chr1	251600	253400
MpI3	chr1	253400	253600
MpI2	chr1	253600	254400
MpF2	chr1	254400	255600
MpI2	chr1	255600	256400
MpF2	chr1	256400	257800
MpI2	chr1	257800	259400
MpH6	chr1	259400	259800
MpH4	chr1	259800	261200
MpH6	chr1	261200	262200
MpI2	chr1	262200	265000
MpI3	chr1	265000	265200
MpE1	chr1	265200	266000
MpE3	chr1	266000	268400
MpE4	chr1	268400	269400
MpI2	chr1	269400	271400
MpH6	chr1	271400	272400
MpI2	chr1	272400	273400
MpF2	chr1	273400	275200
MpI2	chr1	275200	277200
MpF2	chr1	277200	277800
MpI2	chr1	277800	278400
MpF2	chr1	278400	282400
MpI2	chr1	282400	288000
MpF2	chr1	288000	288400
MpE1	chr1	288400	290600
MpE2	chr1	290600	291000
MpE4	chr1	291000	291400
MpF2	chr1	291400	292800
MpI2	chr1	292800	293600
MpI3	chr1	293600	294000
MpF2	chr1	294000	296200
MpI2	chr1	296200	296600
MpH6	chr1	296600	297200
MpI2	chr1	297200	297800
MpI3	chr1	297800	298000
MpI2	chr1	298000	298800
MpF2	chr1	298800	299200
MpI2	chr1	299200	299400
MpF2	chr1	299400	299800
MpE1	chr1	299800	301200
MpE2	chr1	301200	302000
MpE3	chr1	302000	305400
MpE4	chr1	305400	306600
MpI2	chr1	306600	307000
MpF2	chr1	307000	310400
MpI3	chr1	310400	310800
MpF2	chr1	310800	312600
MpI3	chr1	312600	313000
MpI2	chr1	313000	313200
MpH6	chr1	313200	313400
MpH4	chr1	313400	313800
MpH6	chr1	313800	314200
MpH4	chr1	314200	318800
MpH6	chr1	318800	320400
MpI2	chr1	320400	321600
MpI3	chr1	321600	322400
MpE1	chr1	322400	322800
MpE2	chr1	322800	323800
MpE1	chr1	323800	324200
MpI3	chr1	324200	324600
MpE1	chr1	324600	325000
MpE2	chr1	325000	325800
MpE3	chr1	325800	326000
MpE4	chr1	326000	327600
MpF2	chr1	327600	330000
MpI2	chr1	330000	331000
MpE2	chr1	331000	332400
MpE3	chr1	332400	338800
MpE1	chr1	338800	339800
MpI3	chr1	339800	340200
MpI2	chr1	340200	340600
MpH6	chr1	340600	341400
MpI2	chr1	341400	342000
MpH6	chr1	342000	343000
MpI2	chr1	343000	344400
MpF2	chr1	344400	347400
MpI2	chr1	347400	348400
MpF2	chr1	348400	352400
MpI3	chr1	352400	353000
MpF2	chr1	353000	353600
MpE4	chr1	353600	355200
MpE3	chr1	355200	360000
MpE1	chr1	360000	361600
MpI3	chr1	361600	361800
MpI2	chr1	361800	362200
MpH6	chr1	362200	364200
MpH4	chr1	364200	367400
MpH6	chr1	367400	369800
MpI2	chr1	369800	371800
MpI3	chr1	371800	372000
MpE1	chr1	372000	373400
MpE2	chr1	373400	374000
MpE4	chr1	374000	374600
MpF2	chr1	374600	374800
MpI2	chr1	374800	375000
MpI3	chr1	375000	375200
MpF2	chr1	375200	376400
MpI3	chr1	376400	377000
MpI2	chr1	377000	377200
MpF2	chr1	377200	379000
MpE4	chr1	379000	379600
MpE3	chr1	379600	382600
MpE2	chr1	382600	383000
MpE1	chr1	383000	383800
MpI3	chr1	383800	384000
MpI2	chr1	384000	385400
MpI3	chr1	385400	385600
MpF2	chr1	385600	386600
MpE1	chr1	386600	386800
MpE3	chr1	386800	388400
MpE1	chr1	388400	388800
MpI3	chr1	388800	389400
MpE1	chr1	389400	390000
MpE2	chr1	390000	390600
MpE4	chr1	390600	390800
MpE3	chr1	390800	393000
MpE1	chr1	393000	393800
MpI3	chr1	393800	394000
MpI2	chr1	394000	394600
MpE4	chr1	394600	395800
MpE3	chr1	395800	397600
MpE1	chr1	397600	398600
MpI3	chr1	398600	399200
MpF2	chr1	399200	401400
MpE4	chr1	401400	401800
MpI2	chr1	401800	403800
MpF2	chr1	403800	404800
MpI2	chr1	404800	405800
MpI3	chr1	405800	406000
MpE2	chr1	406000	406400
MpE1	chr1	406400	407200
MpI3	chr1	407200	407400
MpE1	chr1	407400	408600
MpI3	chr1	408600	409600
MpI2	chr1	409600	411400
MpH6	chr1	411400	412000
MpI2	chr1	412000	413600
MpF2	chr1	413600	416000
MpF1	chr1	416000	416800
MpF2	chr1	416800	419000
MpI2	chr1	419000	421600
MpH6	chr1	421600	423600
MpI2	chr1	423600	425200
MpI3	chr1	425200	426000
MpF2	chr1	426000	428600
MpI2	chr1	428600	430000
MpF2	chr1	430000	432200
MpI2	chr1	432200	433000
MpH6	chr1	433000	435000
MpI2	chr1	435000	435400
MpF2	chr1	435400	436200
MpI2	chr1	436200	439200
MpH6	chr1	439200	440000
MpH4	chr1	440000	441000
MpH6	chr1	441000	442200
MpI2	chr1	442200	443000
MpI3	chr1	443000	443200
MpE1	chr1	443200	444200
MpE2	chr1	444200	447800
MpI2	chr1	447800	450800
MpI3	chr1	450800	452000
MpE2	chr1	452000	453400
MpE1	chr1	453400	453800
MpI3	chr1	453800	455200
MpI2	chr1	455200	457200
MpH6	chr1	457200	458000
MpI2	chr1	458000	459600
MpI3	chr1	459600	459800
MpI2	chr1	459800	460600
MpI3	chr1	460600	460800
MpI2	chr1	460800	461000
MpI3	chr1	461000	461200
MpF2	chr1	461200	464200
MpI2	chr1	464200	466200
MpH6	chr1	466200	470400
MpI2	chr1	470400	471800
MpE4	chr1	471800	472200
MpE2	chr1	472200	473200
MpE1	chr1	473200	474200
MpI3	chr1	474200	474800
MpI2	chr1	474800	475200
MpH6	chr1	475200	476800
MpH4	chr1	476800	479800
MpH6	chr1	479800	480600
MpI2	chr1	480600	483400
MpE4	chr1	483400	484400
MpE2	chr1	484400	486200
MpE1	chr1	486200	487000
MpI3	chr1	487000	487200
MpI2	chr1	487200	487400
MpH6	chr1	487400	491600
MpH4	chr1	491600	492600
MpH6	chr1	492600	494200
MpI2	chr1	494200	494600
MpI3	chr1	494600	494800
MpF2	chr1	494800	495000
MpE1	chr1	495000	497200
MpI3	chr1	497200	497400
MpI2	chr1	497400	497800
MpE4	chr1	497800	498800
MpE3	chr1	498800	501200
MpE2	chr1	501200	503200
MpE1	chr1	503200	504000
MpI3	chr1	504000	504200
MpI2	chr1	504200	505000
MpI3	chr1	505000	505200
MpI2	chr1	505200	505400
MpI3	chr1	505400	505800
MpI2	chr1	505800	506400
MpI3	chr1	506400	506600
MpE1	chr1	506600	507000
MpE2	chr1	507000	507600
MpE3	chr1	507600	509800
MpE2	chr1	509800	511800
MpI2	chr1	511800	513000
MpI3	chr1	513000	513400
MpI2	chr1	513400	514600
MpH6	chr1	514600	518200
MpI2	chr1	518200	519800
MpE4	chr1	519800	520200
MpE2	chr1	520200	521600
MpE3	chr1	521600	522400
MpE1	chr1	522400	523600
MpI2	chr1	523600	529400
MpH6	chr1	529400	530200
MpI2	chr1	530200	531600
MpH6	chr1	531600	533000
MpI2	chr1	533000	535800
MpF2	chr1	535800	542200
MpI2	chr1	542200	545000
MpI3	chr1	545000	545400
MpI2	chr1	545400	546400
MpI3	chr1	546400	547000
MpF2	chr1	547000	549200
MpE1	chr1	549200	550000
MpE4	chr1	550000	551000
MpE3	chr1	551000	551800
MpE4	chr1	551800	552600
MpF2	chr1	552600	554600
MpI3	chr1	554600	555400
MpI2	chr1	555400	556400
MpH6	chr1	556400	557000
MpI2	chr1	557000	559400
MpH6	chr1	559400	560000
MpI2	chr1	560000	563800
MpI3	chr1	563800	564200
MpE1	chr1	564200	565600
MpE2	chr1	565600	566600
MpE1	chr1	566600	567000
MpI3	chr1	567000	567400
MpI2	chr1	567400	568600
MpI3	chr1	568600	568800
MpE1	chr1	568800	569600
MpE3	chr1	569600	570800
MpE4	chr1	570800	572600
MpI2	chr1	572600	573800
MpH6	chr1	573800	577400
MpI2	chr1	577400	578400
MpI3	chr1	578400	578800
MpE1	chr1	578800	579800
MpE3	chr1	579800	583600
MpE2	chr1	583600	584600
MpI2	chr1	584600	587200
MpH6	chr1	587200	589200
MpH4	chr1	589200	590800
MpH6	chr1	590800	591600
MpI2	chr1	591600	592400
MpF2	chr1	592400	592800
MpE1	chr1	592800	593800
MpE3	chr1	593800	595000
MpE4	chr1	595000	595200
MpI2	chr1	595200	595800
MpI3	chr1	595800	596000
MpE1	chr1	596000	597600
MpF2	chr1	597600	598200
MpI2	chr1	598200	599000
MpI3	chr1	599000	599200
MpF2	chr1	599200	600600
MpI2	chr1	600600	603400
MpE2	chr1	603400	603800
MpI2	chr1	603800	605400
MpE4	chr1	605400	606400
MpE3	chr1	606400	607800
MpE1	chr1	607800	609000
MpI3	chr1	609000	609400
MpH4	chr1	609400	611400
MpH6	chr1	611400	612400
MpH4	chr1	612400	613600
MpH6	chr1	613600	614200
MpI2	chr1	614200	615000
MpI3	chr1	615000	615600
MpE1	chr1	615600	616600
MpE3	chr1	616600	618800
MpE4	chr1	618800	619000
MpF2	chr1	619000	620000
MpI2	chr1	620000	624400
MpI3	chr1	624400	624600
MpI2	chr1	624600	628200
MpF2	chr1	628200	630800
MpI3	chr1	630800	631400
MpI2	chr1	631400	634600
MpI3	chr1	634600	635200
MpI2	chr1	635200	635400
MpE4	chr1	635400	636400
MpE3	chr1	636400	637400
MpE1	chr1	637400	638200
MpI3	chr1	638200	638600
MpE1	chr1	638600	639200
MpE3	chr1	639200	640800
MpE1	chr1	640800	642200
MpE4	chr1	642200	643800
MpE3	chr1	643800	644200
MpE1	chr1	644200	645200
MpI3	chr1	645200	645400
MpI2	chr1	645400	645800
MpH6	chr1	645800	646800
MpH4	chr1	646800	647200
MpH3	chr1	647200	649200
MpH5	chr1	649200	651000
MpH3	chr1	651000	651600
MpH5	chr1	651600	653600
MpH1	chr1	653600	654200
MpH5	chr1	654200	657000
MpH6	chr1	657000	657400
MpI2	chr1	657400	660200
MpH6	chr1	660200	660600
MpH4	chr1	660600	661000
MpH3	chr1	661000	662600
MpH5	chr1	662600	665800
MpH3	chr1	665800	670200
MpH5	chr1	670200	671200
MpH3	chr1	671200	673000
MpH4	chr1	673000	675800
MpH3	chr1	675800	678200
MpH5	chr1	678200	680200
MpH3	chr1	680200	680800
MpH5	chr1	680800	681200
MpH2	chr1	681200	681600
MpH5	chr1	681600	685600
MpH6	chr1	685600	686400
MpI2	chr1	686400	687200
MpF2	chr1	687200	687800
MpI3	chr1	687800	688400
MpI2	chr1	688400	691400
MpF2	chr1	691400	692400
MpI3	chr1	692400	692600
MpI2	chr1	692600	694400
MpF2	chr1	694400	698400
MpI2	chr1	698400	698800
MpE2	chr1	698800	700600
MpE1	chr1	700600	701200
MpI3	chr1	701200	701400
MpI2	chr1	701400	703200
MpE4	chr1	703200	703800
MpI2	chr1	703800	707200
MpF2	chr1	707200	711200
MpI2	chr1	711200	711600
MpF2	chr1	711600	712400
MpI2	chr1	712400	714400
MpF2	chr1	714400	715200
MpI2	chr1	715200	717400
MpH6	chr1	717400	718600
MpI2	chr1	718600	722200
MpF2	chr1	722200	723200
MpI2	chr1	723200	724000
MpF2	chr1	724000	724200
MpI2	chr1	724200	724400
MpF2	chr1	724400	727200
MpI3	chr1	727200	727400
MpI2	chr1	727400	729600
MpH6	chr1	729600	730200
MpI2	chr1	730200	731400
MpE2	chr1	731400	733600
MpE3	chr1	733600	735400
MpE2	chr1	735400	735800
MpE3	chr1	735800	737600
MpE2	chr1	737600	738000
MpE1	chr1	738000	738200
MpI3	chr1	738200	739000
MpE1	chr1	739000	739600
MpE3	chr1	739600	745400
MpE4	chr1	745400	745600
MpI2	chr1	745600	747000
MpI3	chr1	747000	747200
MpE1	chr1	747200	748200
MpE3	chr1	748200	756600
MpE4	chr1	756600	757400
MpI2	chr1	757400	757800
MpI3	chr1	757800	758200
MpI2	chr1	758200	759000
MpI3	chr1	759000	759200
MpI2	chr1	759200	761000
MpI3	chr1	761000	761200
MpI2	chr1	761200	762200
MpI3	chr1	762200	763400
MpE2	chr1	763400	765800
MpE3	chr1	765800	767600
MpE2	chr1	767600	768600
MpE3	chr1	768600	769800
MpE2	chr1	769800	771800
MpE4	chr1	771800	772400
MpI2	chr1	772400	773400
MpI3	chr1	773400	773600
MpF2	chr1	773600	774200
MpI2	chr1	774200	774600
MpH6	chr1	774600	775000
MpH4	chr1	775000	775600
MpH3	chr1	775600	777600
MpH4	chr1	777600	778800
MpH6	chr1	778800	782800
MpI2	chr1	782800	783200
MpH6	chr1	783200	783600
MpH4	chr1	783600	784000
MpH6	chr1	784000	784600
MpH5	chr1	784600	786600
MpH3	chr1	786600	786800
MpH5	chr1	786800	789200
MpH1	chr1	789200	793400
MpH2	chr1	793400	793600
MpH3	chr1	793600	797800
MpH5	chr1	797800	798000
MpH6	chr1	798000	799400
MpI2	chr1	799400	801800
MpE1	chr1	801800	804400
MpE3	chr1	804400	805400
MpE4	chr1	805400	805800
MpE3	chr1	805800	810400
MpE4	chr1	810400	811200
MpI2	chr1	811200	811400
MpH6	chr1	811400	811600
MpI2	chr1	811600	812200
MpH6	chr1	812200	813600
MpH4	chr1	813600	814400
MpH6	chr1	814400	815200
MpH4	chr1	815200	816800
MpH3	chr1	816800	821200
MpH5	chr1	821200	822000
MpH2	chr1	822000	822200
MpH1	chr1	822200	822800
MpH2	chr1	822800	823200
MpH1	chr1	823200	823600
MpH2	chr1	823600	826800
MpH5	chr1	826800	832200
MpH1	chr1	832200	832800
MpH5	chr1	832800	834800
MpH2	chr1	834800	836200
MpH5	chr1	836200	840200
MpH1	chr1	840200	840800
MpH2	chr1	840800	841000
MpH1	chr1	841000	841400
MpH5	chr1	841400	844000
MpH2	chr1	844000	844400
MpH5	chr1	844400	847000
MpH3	chr1	847000	849000
MpH5	chr1	849000	853800
MpH3	chr1	853800	855400
MpH5	chr1	855400	856400
MpH3	chr1	856400	867400
MpH4	chr1	867400	868200
MpH6	chr1	868200	868800
MpI2	chr1	868800	869600
MpE4	chr1	869600	870000
MpE2	chr1	870000	871600
MpE1	chr1	871600	872400
MpI3	chr1	872400	872600
MpI2	chr1	872600	873200
MpH6	chr1	873200	873600
MpH4	chr1	873600	876000
MpH3	chr1	876000	877000
MpH5	chr1	877000	877800
MpH3	chr1	877800	883600
MpH5	chr1	883600	883800
MpH3	chr1	883800	884200
MpH5	chr1	884200	884800
MpH3	chr1	884800	885400
MpH5	chr1	885400	887600
MpH3	chr1	887600	891000
MpH4	chr1	891000	891800
MpH3	chr1	891800	894000
MpH5	chr1	894000	894600
MpH3	chr1	894600	898200
MpH6	chr1	898200	898800
MpH4	chr1	898800	900800
MpH3	chr1	900800	901400
MpH5	chr1	901400	902200
MpH6	chr1	902200	903000
MpI2	chr1	903000	904800
MpE4	chr1	904800	905000
MpE2	chr1	905000	906200
MpE1	chr1	906200	906400
MpI3	chr1	906400	906600
MpI2	chr1	906600	906800
MpI3	chr1	906800	907200
MpI2	chr1	907200	909200
MpH6	chr1	909200	911400
MpI2	chr1	911400	915600
MpH6	chr1	915600	917800
MpH4	chr1	917800	921400
MpH3	chr1	921400	922600
MpH4	chr1	922600	925800
MpH6	chr1	925800	927200
MpI2	chr1	927200	928000
MpE4	chr1	928000	928800
MpE2	chr1	928800	932800
MpE1	chr1	932800	933600
MpI3	chr1	933600	933800
MpI2	chr1	933800	935200
MpE4	chr1	935200	936200
MpE3	chr1	936200	947200
MpE1	chr1	947200	948400
MpI2	chr1	948400	949600
MpI3	chr1	949600	949800
MpI2	chr1	949800	951200
MpH6	chr1	951200	951600
MpH4	chr1	951600	954000
MpH6	chr1	954000	955200
MpI2	chr1	955200	955400
MpH6	chr1	955400	957800
MpH4	chr1	957800	965400
MpI3	chr1	965400	965600
MpE1	chr1	965600	966600
MpE3	chr1	966600	968200
MpE4	chr1	968200	968600
MpI2	chr1	968600	969200
MpF2	chr1	969200	972600
MpE4	chr1	972600	972800
MpI2	chr1	972800	975400
MpF2	chr1	975400	975800
MpI2	chr1	975800	976400
MpF2	chr1	976400	978400
MpI3	chr1	978400	979000
MpE4	chr1	979000	979200
MpE3	chr1	979200	980200
MpE1	chr1	980200	981800
MpI3	chr1	981800	982800
MpI2	chr1	982800	983000
MpH6	chr1	983000	984200
MpH4	chr1	984200	986200
MpH3	chr1	986200	986600
MpH4	chr1	986600	987200
MpH3	chr1	987200	988200
MpH4	chr1	988200	989600
MpH3	chr1	989600	991400
MpH4	chr1	991400	991600
MpH3	chr1	991600	996800
MpH5	chr1	996800	999600
MpH2	chr1	999600	1000200
MpH1	chr1	1000200	1001200
MpH2	chr1	1001200	1001800
MpH5	chr1	1001800	1003800
MpH3	chr1	1003800	1006200
MpH5	chr1	1006200	1006400
MpH1	chr1	1006400	1008200
MpH2	chr1	1008200	1009000
MpH1	chr1	1009000	1010200
MpH2	chr1	1010200	1012200
MpH1	chr1	1012200	1013200
MpH2	chr1	1013200	1014000
MpH1	chr1	1014000	1015400
MpI1	chr1	1015400	1015800
MpH2	chr1	1015800	1016800
MpH5	chr1	1016800	1018200
MpH6	chr1	1018200	1018400
MpH4	chr1	1018400	1019200
MpH6	chr1	1019200	1019800
MpI2	chr1	1019800	1022000
MpI3	chr1	1022000	1022200
MpF2	chr1	1022200	1022800
MpF1	chr1	1022800	1023600
MpF2	chr1	1023600	1025600
MpI3	chr1	1025600	1026000
MpI2	chr1	1026000	1027200
MpH6	chr1	1027200	1029600
MpI2	chr1	1029600	1030800
MpI3	chr1	1030800	1031200
MpF2	chr1	1031200	1032200
MpE4	chr1	1032200	1033400
MpE3	chr1	1033400	1034800
MpE1	chr1	1034800	1035800
MpI3	chr1	1035800	1036200
MpI2	chr1	1036200	1037200
MpH6	chr1	1037200	1038000
MpI2	chr1	1038000	1038400
MpI3	chr1	1038400	1038800
MpE1	chr1	1038800	1040400
MpE4	chr1	1040400	1040600
MpE3	chr1	1040600	1042600
MpE4	chr1	1042600	1043800
MpF2	chr1	1043800	1044200
MpI2	chr1	1044200	1044400
MpF2	chr1	1044400	1045000
MpI3	chr1	1045000	1045200
MpI2	chr1	1045200	1045400
MpI3	chr1	1045400	1045600
MpE1	chr1	1045600	1046600
MpE3	chr1	1046600	1048200
MpE4	chr1	1048200	1049400
MpF2	chr1	1049400	1049600
MpI3	chr1	1049600	1049800
MpI2	chr1	1049800	1052000
MpI3	chr1	1052000	1052200
MpI2	chr1	1052200	1055200
MpI3	chr1	1055200	1056000
MpE1	chr1	1056000	1056400
MpE2	chr1	1056400	1059000
MpE3	chr1	1059000	1060200
MpE2	chr1	1060200	1060600
MpE4	chr1	1060600	1061800
MpI2	chr1	1061800	1063000
MpH6	chr1	1063000	1065000
MpH4	chr1	1065000	1065200
MpH6	chr1	1065200	1065800
MpH4	chr1	1065800	1066400
MpH5	chr1	1066400	1067000
MpH1	chr1	1067000	1067200
MpH2	chr1	1067200	1067800
MpH1	chr1	1067800	1069400
MpH2	chr1	1069400	1069600
MpH1	chr1	1069600	1070200
MpH2	chr1	1070200	1070600
MpH1	chr1	1070600	1078600
MpH2	chr1	1078600	1079000
MpH1	chr1	1079000	1081400
MpH2	chr1	1081400	1082400
MpH6	chr1	1082400	1085400
MpI2	chr1	1085400	1086600
MpI3	chr1	1086600	1087000
MpF2	chr1	1087000	1088200
MpF1	chr1	1088200	1093000
MpI1	chr1	1093000	1097200
MpF1	chr1	1097200	1097800
MpI1	chr1	1097800	1099200
MpF1	chr1	1099200	1101200
MpI2	chr1	1101200	1101800
MpI1	chr1	1101800	1102000
MpF1	chr1	1102000	1103400
MpF2	chr1	1103400	1103600
MpI3	chr1	1103600	1104200
MpF2	chr1	1104200	1110600
MpI2	chr1	1110600	1110800
MpI3	chr1	1110800	1111000
MpI2	chr1	1111000	1111600
MpI1	chr1	1111600	1112200
MpF1	chr1	1112200	1113000
MpF2	chr1	1113000	1115600
MpI3	chr1	1115600	1116000
MpF2	chr1	1116000	1116200
MpE1	chr1	1116200	1116400
MpE4	chr1	1116400	1117000
MpE3	chr1	1117000	1124200
MpE2	chr1	1124200	1124800
MpE1	chr1	1124800	1125600
MpI3	chr1	1125600	1125800
MpE1	chr1	1125800	1126200
MpI3	chr1	1126200	1126400
MpI2	chr1	1126400	1128400
MpI3	chr1	1128400	1128800
MpE1	chr1	1128800	1129600
MpE3	chr1	1129600	1132000
MpE2	chr1	1132000	1134000
MpI2	chr1	1134000	1135800
MpH6	chr1	1135800	1136800
MpH4	chr1	1136800	1138800
MpH3	chr1	1138800	1139600
MpH4	chr1	1139600	1140000
MpH6	chr1	1140000	1140600
MpH4	chr1	1140600	1143000
MpH5	chr1	1143000	1143600
MpH1	chr1	1143600	1144000
MpH2	chr1	1144000	1144600
MpH1	chr1	1144600	1146800
MpH5	chr1	1146800	1147800
MpH3	chr1	1147800	1148200
MpH5	chr1	1148200	1148400
MpH3	chr1	1148400	1151800
MpH4	chr1	1151800	1154400
MpH6	chr1	1154400	1155200
MpI2	chr1	1155200	1155800
MpI3	chr1	1155800	1156000
MpF2	chr1	1156000	1157000
MpE1	chr1	1157000	1157400
MpE3	chr1	1157400	1159800
MpE4	chr1	1159800	1160200
MpE3	chr1	1160200	1160800
MpE4	chr1	1160800	1161200
MpF2	chr1	1161200	1162000
MpI2	chr1	1162000	1163000
MpF2	chr1	1163000	1163600
MpI2	chr1	1163600	1165600
MpF2	chr1	1165600	1166400
MpI2	chr1	1166400	1169200
MpF2	chr1	1169200	1170000
MpI2	chr1	1170000	1171800
MpI3	chr1	1171800	1172000
MpF2	chr1	1172000	1172600
MpI2	chr1	1172600	1174400
MpH6	chr1	1174400	1179400
MpI2	chr1	1179400	1185200
MpF2	chr1	1185200	1188400
MpI2	chr1	1188400	1188800
MpI3	chr1	1188800	1189000
MpI2	chr1	1189000	1199800
MpF2	chr1	1199800	1200600
MpE1	chr1	1200600	1204000
MpF2	chr1	1204000	1208000
MpI2	chr1	1208000	1212400
MpF2	chr1	1212400	1214200
MpI2	chr1	1214200	1215400
MpE4	chr1	1215400	1216600
MpE2	chr1	1216600	1217200
MpE3	chr1	1217200	1217600
MpE4	chr1	1217600	1218000
MpE3	chr1	1218000	1219400
MpE2	chr1	1219400	1221400
MpE1	chr1	1221400	1221600
MpE2	chr1	1221600	1222000
MpE3	chr1	1222000	1222400
MpE1	chr1	1222400	1223800
MpI3	chr1	1223800	1224200
MpI2	chr1	1224200	1225200
MpH6	chr1	1225200	1225600
MpH4	chr1	1225600	1227400
MpH5	chr1	1227400	1228600
MpH6	chr1	1228600	1233000
MpI2	chr1	1233000	1233400
MpI3	chr1	1233400	1234000
MpI2	chr1	1234000	1235800
MpH6	chr1	1235800	1236200
MpH4	chr1	1236200	1239600
MpH6	chr1	1239600	1240600
MpH4	chr1	1240600	1240800
MpH6	chr1	1240800	1242000
MpH4	chr1	1242000	1246800
MpH6	chr1	1246800	1247200
MpI2	chr1	1247200	1247800
MpI3	chr1	1247800	1248000
MpE1	chr1	1248000	1248800
MpE3	chr1	1248800	1249400
MpE4	chr1	1249400	1251000
MpE1	chr1	1251000	1251200
MpI3	chr1	1251200	1251400
MpE1	chr1	1251400	1252000
MpE2	chr1	1252000	1252200
MpE3	chr1	1252200	1259800
MpE4	chr1	1259800	1260400
MpF2	chr1	1260400	1261000
MpI2	chr1	1261000	1263800
MpH6	chr1	1263800	1265000
MpH4	chr1	1265000	1265200
MpH6	chr1	1265200	1265400
MpH4	chr1	1265400	1266800
MpH6	chr1	1266800	1267400
MpH4	chr1	1267400	1270800
MpH6	chr1	1270800	1272000
MpH4	chr1	1272000	1272200
MpH6	chr1	1272200	1273000
MpI2	chr1	1273000	1273400
MpI3	chr1	1273400	1274000
MpF2	chr1	1274000	1278800
MpF1	chr1	1278800	1279200
MpF2	chr1	1279200	1283200
MpI2	chr1	1283200	1284600
MpH6	chr1	1284600	1285400
MpH2	chr1	1285400	1286600
MpH6	chr1	1286600	1288000
MpI2	chr1	1288000	1288400
MpF2	chr1	1288400	1292800
MpE4	chr1	1292800	1294000
MpF2	chr1	1294000	1297000
MpI2	chr1	1297000	1299400
MpF2	chr1	1299400	1301200
MpI3	chr1	1301200	1301600
MpI2	chr1	1301600	1302000
MpH6	chr1	1302000	1305800
MpH4	chr1	1305800	1307400
MpH6	chr1	1307400	1308000
MpI2	chr1	1308000	1309000
MpI3	chr1	1309000	1309400
MpE1	chr1	1309400	1309800
MpE2	chr1	1309800	1311200
MpE3	chr1	1311200	1314400
MpE2	chr1	1314400	1315200
MpE3	chr1	1315200	1320400
MpE2	chr1	1320400	1321600
MpE3	chr1	1321600	1323200
MpE2	chr1	1323200	1323800
MpE4	chr1	1323800	1325200
MpI2	chr1	1325200	1325800
MpH6	chr1	1325800	1326600
MpH4	chr1	1326600	1328800
MpH6	chr1	1328800	1330000
MpH4	chr1	1330000	1331200
MpH3	chr1	1331200	1334400
MpH4	chr1	1334400	1334600
MpH6	chr1	1334600	1335400
MpH4	chr1	1335400	1338400
MpH6	chr1	1338400	1340200
MpI2	chr1	1340200	1343200
MpI3	chr1	1343200	1344400
MpE2	chr1	1344400	1347200
MpI2	chr1	1347200	1351000
MpF2	chr1	1351000	1354000
MpE1	chr1	1354000	1357000
MpE4	chr1	1357000	1358600
MpE3	chr1	1358600	1360800
MpE1	chr1	1360800	1361800
MpI3	chr1	1361800	1362000
MpI2	chr1	1362000	1365000
MpE1	chr1	1365000	1366400
MpE4	chr1	1366400	1368600
MpI3	chr1	1368600	1369000
MpE1	chr1	1369000	1370800
MpE4	chr1	1370800	1372600
MpI2	chr1	1372600	1372800
MpH6	chr1	1372800	1373200
MpH4	chr1	1373200	1373400
MpH3	chr1	1373400	1377200
MpH5	chr1	1377200	1383400
MpH3	chr1	1383400	1385400
MpH5	chr1	1385400	1386000
MpH6	chr1	1386000	1386400
MpI2	chr1	1386400	1386800
MpI3	chr1	1386800	1387200
MpE1	chr1	1387200	1390400
MpI3	chr1	1390400	1390600
MpI2	chr1	1390600	1392600
MpI3	chr1	1392600	1393000
MpE1	chr1	1393000	1393800
MpE2	chr1	1393800	1394400
MpE3	chr1	1394400	1400400
MpE4	chr1	1400400	1400600
MpE3	chr1	1400600	1401600
MpE2	chr1	1401600	1402600
MpI2	chr1	1402600	1406000
MpI3	chr1	1406000	1406200
MpE1	chr1	1406200	1407200
MpE3	chr1	1407200	1410600
MpE4	chr1	1410600	1411600
MpI2	chr1	1411600	1411800
MpI3	chr1	1411800	1412200
MpI2	chr1	1412200	1413600
MpI3	chr1	1413600	1414200
MpH4	chr1	1414200	1415600
MpH3	chr1	1415600	1425000
MpH5	chr1	1425000	1426600
MpH3	chr1	1426600	1429800
MpH5	chr1	1429800	1431400
MpH3	chr1	1431400	1431600
MpH4	chr1	1431600	1431800
MpH6	chr1	1431800	1432600
MpI2	chr1	1432600	1433200
MpE1	chr1	1433200	1434400
MpE2	chr1	1434400	1435800
MpE3	chr1	1435800	1436600
MpE4	chr1	1436600	1437000
MpI2	chr1	1437000	1438600
MpF2	chr1	1438600	1439400
MpI3	chr1	1439400	1440200
MpI2	chr1	1440200	1440400
MpI3	chr1	1440400	1440600
MpI2	chr1	1440600	1441000
MpE4	chr1	1441000	1442000
MpE2	chr1	1442000	1444800
MpE1	chr1	1444800	1445200
MpI3	chr1	1445200	1445400
MpI2	chr1	1445400	1448400
MpH6	chr1	1448400	1452800
MpI2	chr1	1452800	1454000
MpH6	chr1	1454000	1454200
MpI2	chr1	1454200	1458000
MpI3	chr1	1458000	1458600
MpI2	chr1	1458600	1460400
MpH6	chr1	1460400	1460800
MpH5	chr1	1460800	1461800
MpH6	chr1	1461800	1462800
MpI2	chr1	1462800	1464000
MpH6	chr1	1464000	1466400
MpH4	chr1	1466400	1467000
MpH5	chr1	1467000	1469200
MpH3	chr1	1469200	1470800
MpH4	chr1	1470800	1471400
MpH3	chr1	1471400	1473000
MpH5	chr1	1473000	1474600
MpH6	chr1	1474600	1477400
MpI2	chr1	1477400	1479400
MpH6	chr1	1479400	1480200
MpI2	chr1	1480200	1485200
MpF2	chr1	1485200	1490200
MpI2	chr1	1490200	1491600
MpH6	chr1	1491600	1492600
MpH5	chr1	1492600	1494400
MpH3	chr1	1494400	1497800
MpH5	chr1	1497800	1500000
MpH1	chr1	1500000	1501400
MpH2	chr1	1501400	1502600
MpH5	chr1	1502600	1506800
MpH3	chr1	1506800	1507800
MpH5	chr1	1507800	1514400
MpH6	chr1	1514400	1515000
MpI2	chr1	1515000	1516200
MpF2	chr1	1516200	1519000
MpI2	chr1	1519000	1519600
MpH6	chr1	1519600	1523800
MpI2	chr1	1523800	1525200
MpE4	chr1	1525200	1526200
MpE3	chr1	1526200	1535000
MpE2	chr1	1535000	1536600
MpE1	chr1	1536600	1537400
MpI3	chr1	1537400	1537600
MpI2	chr1	1537600	1538800
MpH6	chr1	1538800	1541800
MpI2	chr1	1541800	1543400
MpF2	chr1	1543400	1545600
MpI2	chr1	1545600	1546400
MpF2	chr1	1546400	1549400
MpI2	chr1	1549400	1549800
MpI3	chr1	1549800	1550000
MpF2	chr1	1550000	1550400
MpI2	chr1	1550400	1550600
MpE4	chr1	1550600	1550800
MpE3	chr1	1550800	1554200
MpE2	chr1	1554200	1554800
MpE1	chr1	1554800	1555600
MpI3	chr1	1555600	1556000
MpE1	chr1	1556000	1557400
MpE3	chr1	1557400	1568400
MpE4	chr1	1568400	1571400
MpE3	chr1	1571400	1573800
MpE2	chr1	1573800	1574200
MpE1	chr1	1574200	1575400
MpI3	chr1	1575400	1576000
MpI2	chr1	1576000	1577200
MpH6	chr1	1577200	1578600
MpH4	chr1	1578600	1580400
MpH3	chr1	1580400	1582200
MpH4	chr1	1582200	1585000
MpH6	chr1	1585000	1586200
MpI2	chr1	1586200	1586600
MpI3	chr1	1586600	1587000
MpE1	chr1	1587000	1587800
MpE3	chr1	1587800	1591200
MpE4	chr1	1591200	1592000
MpI2	chr1	1592000	1594600
MpH6	chr1	1594600	1595400
MpH4	chr1	1595400	1596200
MpH6	chr1	1596200	1597000
MpH4	chr1	1597000	1597400
MpH6	chr1	1597400	1599200
MpH4	chr1	1599200	1599400
MpI3	chr1	1599400	1600000
MpE1	chr1	1600000	1600600
MpE2	chr1	1600600	1601200
MpE4	chr1	1601200	1602800
MpF2	chr1	1602800	1603400
MpI2	chr1	1603400	1604200
MpI3	chr1	1604200	1604400
MpF2	chr1	1604400	1605800
MpE4	chr1	1605800	1608000
MpF2	chr1	1608000	1613000
MpI2	chr1	1613000	1613800
MpH6	chr1	1613800	1615600
MpI2	chr1	1615600	1616400
MpI3	chr1	1616400	1616800
MpI2	chr1	1616800	1617200
MpI3	chr1	1617200	1617400
MpI2	chr1	1617400	1618800
MpE4	chr1	1618800	1619800
MpI2	chr1	1619800	1620600
MpI3	chr1	1620600	1620800
MpE1	chr1	1620800	1621800
MpF2	chr1	1621800	1622200
MpI2	chr1	1622200	1624200
MpH6	chr1	1624200	1624800
MpI2	chr1	1624800	1625600
MpI3	chr1	1625600	1625800
MpI2	chr1	1625800	1633000
MpF2	chr1	1633000	1633600
MpI2	chr1	1633600	1634600
MpE4	chr1	1634600	1635000
MpE3	chr1	1635000	1643400
MpE2	chr1	1643400	1643800
MpE1	chr1	1643800	1645200
MpI3	chr1	1645200	1645600
MpE1	chr1	1645600	1646200
MpE4	chr1	1646200	1647800
MpE3	chr1	1647800	1657400
MpE1	chr1	1657400	1658600
MpI2	chr1	1658600	1659400
MpF2	chr1	1659400	1660200
MpI2	chr1	1660200	1662200
MpH6	chr1	1662200	1662800
MpH4	chr1	1662800	1668200
MpH6	chr1	1668200	1668800
MpI2	chr1	1668800	1669200
MpI3	chr1	1669200	1669400
MpE1	chr1	1669400	1670400
MpE3	chr1	1670400	1674800
MpE4	chr1	1674800	1676000
MpI2	chr1	1676000	1676200
MpF2	chr1	1676200	1676600
MpI2	chr1	1676600	1678600
MpH6	chr1	1678600	1680600
MpI2	chr1	1680600	1681000
MpF2	chr1	1681000	1682200
MpI2	chr1	1682200	1683600
MpH6	chr1	1683600	1684600
MpI2	chr1	1684600	1686000
MpI3	chr1	1686000	1686600
MpE1	chr1	1686600	1687000
MpE2	chr1	1687000	1690200
MpE3	chr1	1690200	1692400
MpE4	chr1	1692400	1693600
MpF2	chr1	1693600	1693800
MpE1	chr1	1693800	1697200
MpE4	chr1	1697200	1697600
MpI3	chr1	1697600	1698000
MpE1	chr1	1698000	1699200
MpE4	chr1	1699200	1701800
MpE3	chr1	1701800	1704000
MpE1	chr1	1704000	1705000
MpI3	chr1	1705000	1705400
MpF2	chr1	1705400	1706000
MpE4	chr1	1706000	1706400
MpE3	chr1	1706400	1712400
MpE1	chr1	1712400	1713800
MpI3	chr1	1713800	1714400
MpE1	chr1	1714400	1714600
MpE4	chr1	1714600	1714800
MpE2	chr1	1714800	1717600
MpE1	chr1	1717600	1718000
MpI3	chr1	1718000	1718800
MpF2	chr1	1718800	1719800
MpE4	chr1	1719800	1721000
MpE3	chr1	1721000	1724400
MpE1	chr1	1724400	1725800
MpI3	chr1	1725800	1726000
MpI2	chr1	1726000	1727000
MpH6	chr1	1727000	1728600
MpI2	chr1	1728600	1729800
MpI3	chr1	1729800	1730600
MpE1	chr1	1730600	1731200
MpE2	chr1	1731200	1732800
MpE3	chr1	1732800	1740000
MpE4	chr1	1740000	1740600
MpI2	chr1	1740600	1741200
MpH6	chr1	1741200	1742000
MpH5	chr1	1742000	1742800
MpH3	chr1	1742800	1745400
MpH5	chr1	1745400	1746600
MpH3	chr1	1746600	1747200
MpH5	chr1	1747200	1750000
MpH6	chr1	1750000	1750200
MpI2	chr1	1750200	1750600
MpI3	chr1	1750600	1751000
MpF2	chr1	1751000	1752800
MpI2	chr1	1752800	1753000
MpE4	chr1	1753000	1753800
MpE3	chr1	1753800	1757200
MpE2	chr1	1757200	1757600
MpE1	chr1	1757600	1758400
MpI3	chr1	1758400	1759200
MpF2	chr1	1759200	1759800
MpI2	chr1	1759800	1760400
MpH6	chr1	1760400	1761800
MpI2	chr1	1761800	1762400
MpI3	chr1	1762400	1762800
MpI2	chr1	1762800	1766000
MpE4	chr1	1766000	1766800
MpE3	chr1	1766800	1769400
MpE1	chr1	1769400	1770800
MpE4	chr1	1770800	1771200
MpE3	chr1	1771200	1772800
MpE1	chr1	1772800	1773600
MpI3	chr1	1773600	1774000
MpI2	chr1	1774000	1774400
MpH6	chr1	1774400	1775400
MpH4	chr1	1775400	1777200
MpH6	chr1	1777200	1780000
MpI2	chr1	1780000	1780400
MpI3	chr1	1780400	1780600
MpE1	chr1	1780600	1782000
MpE3	chr1	1782000	1787200
MpE2	chr1	1787200	1787800
MpI2	chr1	1787800	1788600
MpF2	chr1	1788600	1789600
MpI2	chr1	1789600	1790000
MpI3	chr1	1790000	1790400
MpE2	chr1	1790400	1795000
MpE4	chr1	1795000	1795800
MpI2	chr1	1795800	1799800
MpI3	chr1	1799800	1800000
MpI2	chr1	1800000	1800600
MpI3	chr1	1800600	1801600
MpI2	chr1	1801600	1801800
MpE2	chr1	1801800	1807800
MpE4	chr1	1807800	1809000
MpI2	chr1	1809000	1809200
MpI3	chr1	1809200	1809400
MpI2	chr1	1809400	1812400
MpE2	chr1	1812400	1814800
MpE3	chr1	1814800	1820800
MpE2	chr1	1820800	1822000
MpE1	chr1	1822000	1822400
MpI3	chr1	1822400	1822800
MpE4	chr1	1822800	1824800
MpE3	chr1	1824800	1830200
MpE1	chr1	1830200	1831000
MpI3	chr1	1831000	1831200
MpH4	chr1	1831200	1831400
MpH6	chr1	1831400	1831800
MpH5	chr1	1831800	1833000
MpH3	chr1	1833000	1835000
MpH5	chr1	1835000	1835400
MpH3	chr1	1835400	1836600
MpH5	chr1	1836600	1837200
MpH3	chr1	1837200	1838600
MpH5	chr1	1838600	1840800
MpH3	chr1	1840800	1846000
MpH5	chr1	1846000	1847400
MpH3	chr1	1847400	1848400
MpH5	chr1	1848400	1849200
MpH3	chr1	1849200	1853200
MpH5	chr1	1853200	1853400
MpH4	chr1	1853400	1854000
MpH5	chr1	1854000	1854400
MpH6	chr1	1854400	1855000
MpI2	chr1	1855000	1857200
MpI3	chr1	1857200	1857400
MpI2	chr1	1857400	1858400
MpH6	chr1	1858400	1859000
MpI2	chr1	1859000	1859800
MpF2	chr1	1859800	1861800
MpE1	chr1	1861800	1864400
MpI3	chr1	1864400	1864800
MpI2	chr1	1864800	1868400
MpF2	chr1	1868400	1869000
MpI2	chr1	1869000	1869200
MpF2	chr1	1869200	1869400
MpI2	chr1	1869400	1871600
MpF2	chr1	1871600	1874000
MpI2	chr1	1874000	1878800
MpI3	chr1	1878800	1879400
MpI2	chr1	1879400	1880200
MpH6	chr1	1880200	1880800
MpH5	chr1	1880800	1882200
MpH1	chr1	1882200	1882400
MpH2	chr1	1882400	1885000
MpH5	chr1	1885000	1892600
MpH3	chr1	1892600	1900800
MpH4	chr1	1900800	1901800
MpH6	chr1	1901800	1902800
MpH4	chr1	1902800	1903400
MpH6	chr1	1903400	1905000
MpH4	chr1	1905000	1906200
MpH6	chr1	1906200	1907400
MpH5	chr1	1907400	1908200
MpH6	chr1	1908200	1909000
MpH5	chr1	1909000	1909400
MpH6	chr1	1909400	1910000
MpI2	chr1	1910000	1911200
MpI3	chr1	1911200	1911400
MpF2	chr1	1911400	1919400
MpI3	chr1	1919400	1919800
MpI2	chr1	1919800	1920800
MpH6	chr1	1920800	1921400
MpI2	chr1	1921400	1924800
MpH6	chr1	1924800	1925600
MpH4	chr1	1925600	1927200
MpH6	chr1	1927200	1928200
MpI2	chr1	1928200	1933600
MpI3	chr1	1933600	1933800
MpF2	chr1	1933800	1934200
MpE1	chr1	1934200	1937000
MpI3	chr1	1937000	1937800
MpI2	chr1	1937800	1939400
MpI3	chr1	1939400	1939600
MpF2	chr1	1939600	1940200
MpI2	chr1	1940200	1943200
MpF2	chr1	1943200	1944000
MpI2	chr1	1944000	1946600
MpE2	chr1	1946600	1950000
MpE1	chr1	1950000	1950400
MpI3	chr1	1950400	1951400
MpF2	chr1	1951400	1951800
MpI2	chr1	1951800	1953000
MpH6	chr1	1953000	1955600
MpI2	chr1	1955600	1957000
MpF2	chr1	1957000	1958400
MpI3	chr1	1958400	1958600
MpI2	chr1	1958600	1960600
MpH6	chr1	1960600	1962200
MpH4	chr1	1962200	1962600
MpH6	chr1	1962600	1964400
MpH4	chr1	1964400	1967400
MpH3	chr1	1967400	1968200
MpH4	chr1	1968200	1969600
MpH6	chr1	1969600	1970000
MpH5	chr1	1970000	1978800
MpH3	chr1	1978800	1982600
MpH4	chr1	1982600	1982800
MpH6	chr1	1982800	1983200
MpI2	chr1	1983200	1985800
MpH6	chr1	1985800	1986600
MpH5	chr1	1986600	1987400
MpH3	chr1	1987400	1990600
MpH4	chr1	1990600	1991400
MpH6	chr1	1991400	1991800
MpI2	chr1	1991800	1993600
MpF2	chr1	1993600	1995400
MpE1	chr1	1995400	1996600
MpI3	chr1	1996600	1997200
MpI2	chr1	1997200	1999400
MpI3	chr1	1999400	1999600
MpE1	chr1	1999600	2000600
MpE4	chr1	2000600	2000800
MpE3	chr1	2000800	2003600
MpE4	chr1	2003600	2004600
MpI2	chr1	2004600	2007600
MpI3	chr1	2007600	2008200
MpE1	chr1	2008200	2008800
MpE2	chr1	2008800	2010000
MpE3	chr1	2010000	2011200
MpE4	chr1	2011200	2011600
MpI2	chr1	2011600	2017000
MpF2	chr1	2017000	2020800
MpI2	chr1	2020800	2024200
MpI3	chr1	2024200	2024400
MpE1	chr1	2024400	2025200
MpE2	chr1	2025200	2027200
MpE4	chr1	2027200	2028000
MpF2	chr1	2028000	2028400
MpI3	chr1	2028400	2028600
MpI2	chr1	2028600	2030800
MpF2	chr1	2030800	2038200
MpE1	chr1	2038200	2039000
MpF2	chr1	2039000	2040600
MpI2	chr1	2040600	2042400
MpF2	chr1	2042400	2044000
MpI3	chr1	2044000	2044400
MpF2	chr1	2044400	2048800
MpI3	chr1	2048800	2049000
MpI2	chr1	2049000	2049200
MpH6	chr1	2049200	2050400
MpH5	chr1	2050400	2054200
MpH3	chr1	2054200	2056400
MpH4	chr1	2056400	2056600
MpH6	chr1	2056600	2057200
MpH4	chr1	2057200	2058000
MpH3	chr1	2058000	2059000
MpH4	chr1	2059000	2062400
MpH6	chr1	2062400	2062800
MpI2	chr1	2062800	2064200
MpI3	chr1	2064200	2064400
MpI2	chr1	2064400	2064600
MpE4	chr1	2064600	2066200
MpE3	chr1	2066200	2068400
MpE1	chr1	2068400	2069400
MpI3	chr1	2069400	2070000
MpI2	chr1	2070000	2070600
MpH6	chr1	2070600	2071600
MpH4	chr1	2071600	2074000
MpH3	chr1	2074000	2075200
MpH4	chr1	2075200	2076800
MpH6	chr1	2076800	2078400
MpI2	chr1	2078400	2078800
MpI3	chr1	2078800	2079400
MpE1	chr1	2079400	2080400
MpE2	chr1	2080400	2081000
MpI2	chr1	2081000	2081200
MpF2	chr1	2081200	2081800
MpI3	chr1	2081800	2082000
MpI2	chr1	2082000	2082400
MpH6	chr1	2082400	2084000
MpI2	chr1	2084000	2085600
MpI3	chr1	2085600	2085800
MpI2	chr1	2085800	2087000
MpE4	chr1	2087000	2087800
MpE2	chr1	2087800	2089400
MpE4	chr1	2089400	2089800
MpE3	chr1	2089800	2092400
MpE4	chr1	2092400	2092800
MpE3	chr1	2092800	2094400
MpE2	chr1	2094400	2096200
MpE3	chr1	2096200	2097600
MpE2	chr1	2097600	2097800
MpE1	chr1	2097800	2098400
MpI3	chr1	2098400	2099600
MpF2	chr1	2099600	2109000
MpI2	chr1	2109000	2110200
MpE4	chr1	2110200	2111200
MpE3	chr1	2111200	2114200
MpE2	chr1	2114200	2114800
MpE1	chr1	2114800	2115600
MpI3	chr1	2115600	2116200
MpI2	chr1	2116200	2117400
MpH6	chr1	2117400	2118800
MpH4	chr1	2118800	2119200
MpH3	chr1	2119200	2122200
MpH5	chr1	2122200	2123000
MpH3	chr1	2123000	2124400
MpH5	chr1	2124400	2125200
MpH6	chr1	2125200	2125800
MpI2	chr1	2125800	2127000
MpE3	chr1	2127000	2143800
MpE2	chr1	2143800	2144000
MpE1	chr1	2144000	2144800
MpI3	chr1	2144800	2145400
MpE1	chr1	2145400	2146000
MpI3	chr1	2146000	2146400
MpI2	chr1	2146400	2148200
MpH6	chr1	2148200	2148800
MpH4	chr1	2148800	2152400
MpH3	chr1	2152400	2154200
MpH4	chr1	2154200	2155600
MpH6	chr1	2155600	2156000
MpI2	chr1	2156000	2156400
MpI3	chr1	2156400	2156600
MpE1	chr1	2156600	2157400
MpE3	chr1	2157400	2161200
MpE2	chr1	2161200	2162200
MpE4	chr1	2162200	2162400
MpI2	chr1	2162400	2163600
MpI3	chr1	2163600	2164000
MpE1	chr1	2164000	2164600
MpE2	chr1	2164600	2165400
MpE3	chr1	2165400	2168400
MpE2	chr1	2168400	2169200
MpE4	chr1	2169200	2170800
MpF2	chr1	2170800	2171600
MpE1	chr1	2171600	2172600
MpE3	chr1	2172600	2174200
MpE1	chr1	2174200	2175400
MpI2	chr1	2175400	2176800
MpH6	chr1	2176800	2177200
MpH4	chr1	2177200	2180600
MpH3	chr1	2180600	2181000
MpH4	chr1	2181000	2181200
MpH3	chr1	2181200	2181800
MpH5	chr1	2181800	2187600
MpH6	chr1	2187600	2189400
MpI2	chr1	2189400	2190000
MpI3	chr1	2190000	2190200
MpI2	chr1	2190200	2191600
MpI3	chr1	2191600	2191800
MpI2	chr1	2191800	2194000
MpI3	chr1	2194000	2194200
MpI2	chr1	2194200	2197800
MpI3	chr1	2197800	2198000
MpE1	chr1	2198000	2198400
MpE2	chr1	2198400	2200000
MpE3	chr1	2200000	2201200
MpE4	chr1	2201200	2201600
MpE3	chr1	2201600	2202000
MpE4	chr1	2202000	2204000
MpI2	chr1	2204000	2205800
MpI3	chr1	2205800	2206000
MpF2	chr1	2206000	2207000
MpI3	chr1	2207000	2207200
MpI2	chr1	2207200	2208800
MpI3	chr1	2208800	2209800
MpI2	chr1	2209800	2210000
MpI3	chr1	2210000	2210600
MpE1	chr1	2210600	2213800
MpE4	chr1	2213800	2215400
MpE3	chr1	2215400	2221600
MpE2	chr1	2221600	2221800
MpE4	chr1	2221800	2222000
MpF2	chr1	2222000	2226000
MpE1	chr1	2226000	2226400
MpE4	chr1	2226400	2227000
MpE1	chr1	2227000	2229200
MpF2	chr1	2229200	2230600
MpI3	chr1	2230600	2231000
MpI2	chr1	2231000	2232000
MpH6	chr1	2232000	2234000
MpI2	chr1	2234000	2236200
MpI3	chr1	2236200	2237200
MpI2	chr1	2237200	2237600
MpH6	chr1	2237600	2239000
MpI2	chr1	2239000	2240600
MpI3	chr1	2240600	2241200
MpE4	chr1	2241200	2241400
MpE2	chr1	2241400	2242000
MpE3	chr1	2242000	2243200
MpE1	chr1	2243200	2244200
MpI3	chr1	2244200	2244600
MpI2	chr1	2244600	2247200
MpI3	chr1	2247200	2247400
MpE1	chr1	2247400	2248200
MpE2	chr1	2248200	2248400
MpE3	chr1	2248400	2252400
MpE2	chr1	2252400	2252600
MpE4	chr1	2252600	2252800
MpI2	chr1	2252800	2253400
MpE2	chr1	2253400	2254600
MpE3	chr1	2254600	2255400
MpE2	chr1	2255400	2257800
MpE1	chr1	2257800	2258400
MpI3	chr1	2258400	2258600
MpI2	chr1	2258600	2259400
MpI3	chr1	2259400	2259600
MpI2	chr1	2259600	2260600
MpH6	chr1	2260600	2260800
MpH4	chr1	2260800	2261600
MpH6	chr1	2261600	2262800
MpH4	chr1	2262800	2267400
MpH3	chr1	2267400	2267600
MpH5	chr1	2267600	2269200
MpH6	chr1	2269200	2270000
MpH4	chr1	2270000	2270200
MpI3	chr1	2270200	2270600
MpF2	chr1	2270600	2274000
MpE4	chr1	2274000	2276800
MpF2	chr1	2276800	2279200
MpE4	chr1	2279200	2284000
MpF2	chr1	2284000	2288800
MpE4	chr1	2288800	2289000
MpF2	chr1	2289000	2290200
MpI3	chr1	2290200	2291400
MpE1	chr1	2291400	2292600
MpI3	chr1	2292600	2292800
MpF2	chr1	2292800	2293200
MpI2	chr1	2293200	2294800
MpH6	chr1	2294800	2296400
MpH4	chr1	2296400	2301000
MpH6	chr1	2301000	2302000
MpI2	chr1	2302000	2303000
MpF2	chr1	2303000	2304000
MpI2	chr1	2304000	2304400
MpH6	chr1	2304400	2305600
MpI2	chr1	2305600	2307000
MpI3	chr1	2307000	2307200
MpE1	chr1	2307200	2309000
MpE2	chr1	2309000	2310000
MpE4	chr1	2310000	2311200
MpI2	chr1	2311200	2315000
MpI3	chr1	2315000	2315400
MpF2	chr1	2315400	2317200
MpI3	chr1	2317200	2317400
MpE1	chr1	2317400	2318000
MpF2	chr1	2318000	2319200
MpI3	chr1	2319200	2319400
MpI2	chr1	2319400	2321600
MpH6	chr1	2321600	2322600
MpH4	chr1	2322600	2323000
MpH6	chr1	2323000	2328400
MpI2	chr1	2328400	2331600
MpF2	chr1	2331600	2331800
MpE1	chr1	2331800	2332400
MpE3	chr1	2332400	2334400
MpE4	chr1	2334400	2335000
MpI2	chr1	2335000	2335800
MpI3	chr1	2335800	2336200
MpF2	chr1	2336200	2340400
MpI3	chr1	2340400	2340600
MpI2	chr1	2340600	2341400
MpI3	chr1	2341400	2341600
MpI2	chr1	2341600	2345000
MpH6	chr1	2345000	2348400
MpI2	chr1	2348400	2352400
MpI3	chr1	2352400	2352600
MpI2	chr1	2352600	2356400
MpI3	chr1	2356400	2357200
MpI2	chr1	2357200	2360000
MpH6	chr1	2360000	2360600
MpI2	chr1	2360600	2361600
MpI3	chr1	2361600	2362200
MpE1	chr1	2362200	2363000
MpE3	chr1	2363000	2365600
MpE4	chr1	2365600	2366400
MpE3	chr1	2366400	2374000
MpE1	chr1	2374000	2374800
MpI3	chr1	2374800	2375200
MpI2	chr1	2375200	2375400
MpH6	chr1	2375400	2375800
MpH4	chr1	2375800	2381400
MpH6	chr1	2381400	2383600
MpI2	chr1	2383600	2384400
MpF2	chr1	2384400	2385600
MpI2	chr1	2385600	2389000
MpI3	chr1	2389000	2389200
MpI2	chr1	2389200	2389600
MpH6	chr1	2389600	2391000
MpI2	chr1	2391000	2391400
MpI3	chr1	2391400	2392000
MpF2	chr1	2392000	2394400
MpE4	chr1	2394400	2396800
MpF2	chr1	2396800	2397400
MpI3	chr1	2397400	2397800
MpF2	chr1	2397800	2398200
MpE4	chr1	2398200	2398800
MpE3	chr1	2398800	2401800
MpE2	chr1	2401800	2402600
MpE1	chr1	2402600	2403800
MpE4	chr1	2403800	2404800
MpE2	chr1	2404800	2406400
MpE1	chr1	2406400	2406800
MpI3	chr1	2406800	2407400
MpE1	chr1	2407400	2408600
MpI2	chr1	2408600	2409600
MpH6	chr1	2409600	2411400
MpI2	chr1	2411400	2412200
MpI3	chr1	2412200	2412400
MpE1	chr1	2412400	2413800
MpE3	chr1	2413800	2420000
MpE2	chr1	2420000	2420400
MpI2	chr1	2420400	2421800
MpH6	chr1	2421800	2423200
MpH4	chr1	2423200	2425800
MpH6	chr1	2425800	2427200
MpH4	chr1	2427200	2428400
MpH6	chr1	2428400	2430200
MpI2	chr1	2430200	2431800
MpE4	chr1	2431800	2432000
MpE2	chr1	2432000	2434200
MpE3	chr1	2434200	2435400
MpE2	chr1	2435400	2436400
MpE1	chr1	2436400	2436800
MpI3	chr1	2436800	2437200
MpI2	chr1	2437200	2438200
MpH6	chr1	2438200	2440800
MpI2	chr1	2440800	2442000
MpH6	chr1	2442000	2442600
MpH5	chr1	2442600	2443000
MpH6	chr1	2443000	2443600
MpI2	chr1	2443600	2445400
MpI3	chr1	2445400	2445600
MpE1	chr1	2445600	2445800
MpF2	chr1	2445800	2446600
MpE1	chr1	2446600	2447000
MpF2	chr1	2447000	2450400
MpI3	chr1	2450400	2450800
MpI2	chr1	2450800	2452800
MpH6	chr1	2452800	2455800
MpI2	chr1	2455800	2457400
MpI3	chr1	2457400	2457800
MpI2	chr1	2457800	2459200
MpH6	chr1	2459200	2459800
MpI2	chr1	2459800	2460400
MpH6	chr1	2460400	2461000
MpI2	chr1	2461000	2462400
MpI3	chr1	2462400	2462800
MpE1	chr1	2462800	2466000
MpF2	chr1	2466000	2466400
MpI2	chr1	2466400	2466800
MpF2	chr1	2466800	2467200
MpI2	chr1	2467200	2467400
MpI3	chr1	2467400	2467800
MpE1	chr1	2467800	2469000
MpE3	chr1	2469000	2473400
MpE4	chr1	2473400	2474000
MpI2	chr1	2474000	2475800
MpI3	chr1	2475800	2476200
MpE1	chr1	2476200	2476400
MpE2	chr1	2476400	2479000
MpI2	chr1	2479000	2481000
MpI3	chr1	2481000	2481400
MpI2	chr1	2481400	2488200
MpF2	chr1	2488200	2489000
MpI2	chr1	2489000	2489800
MpE4	chr1	2489800	2490400
MpE3	chr1	2490400	2491200
MpE2	chr1	2491200	2493600
MpI2	chr1	2493600	2493800
MpE1	chr1	2493800	2494000
MpI3	chr1	2494000	2494400
MpI2	chr1	2494400	2500200
MpH6	chr1	2500200	2503400
MpH4	chr1	2503400	2505200
MpH5	chr1	2505200	2514000
MpH4	chr1	2514000	2515400
MpH3	chr1	2515400	2515600
MpH4	chr1	2515600	2516400
MpH6	chr1	2516400	2517400
MpI2	chr1	2517400	2518000
MpI3	chr1	2518000	2518400
MpI2	chr1	2518400	2518600
MpI3	chr1	2518600	2518800
MpI2	chr1	2518800	2519200
MpE4	chr1	2519200	2519800
MpE2	chr1	2519800	2525200
MpE1	chr1	2525200	2525400
MpI3	chr1	2525400	2526000
MpI2	chr1	2526000	2526200
MpH6	chr1	2526200	2527000
MpH5	chr1	2527000	2535200
MpH4	chr1	2535200	2536800
MpH6	chr1	2536800	2538600
MpI2	chr1	2538600	2538800
MpE4	chr1	2538800	2539200
MpE3	chr1	2539200	2543400
MpE2	chr1	2543400	2544000
MpE1	chr1	2544000	2546200
MpI2	chr1	2546200	2546600
MpE4	chr1	2546600	2547200
MpE3	chr1	2547200	2551400
MpE1	chr1	2551400	2552600
MpI3	chr1	2552600	2552800
MpI2	chr1	2552800	2553200
MpH6	chr1	2553200	2555600
MpH4	chr1	2555600	2555800
MpH6	chr1	2555800	2558800
MpI2	chr1	2558800	2559400
MpF2	chr1	2559400	2560600
MpI3	chr1	2560600	2561200
MpI2	chr1	2561200	2561400
MpF2	chr1	2561400	2561800
MpI2	chr1	2561800	2562200
MpE2	chr1	2562200	2563400
MpE3	chr1	2563400	2569200
MpE1	chr1	2569200	2570000
MpI3	chr1	2570000	2570800
MpE1	chr1	2570800	2571200
MpI3	chr1	2571200	2571600
MpI2	chr1	2571600	2572800
MpI3	chr1	2572800	2574200
MpI2	chr1	2574200	2575600
MpH6	chr1	2575600	2576200
MpI2	chr1	2576200	2577000
MpE4	chr1	2577000	2579400
MpE3	chr1	2579400	2580600
MpE1	chr1	2580600	2581600
MpI3	chr1	2581600	2581800
MpE1	chr1	2581800	2582000
MpI3	chr1	2582000	2582200
MpF2	chr1	2582200	2583600
MpI3	chr1	2583600	2584200
MpF2	chr1	2584200	2585800
MpI3	chr1	2585800	2586200
MpI2	chr1	2586200	2586800
MpI3	chr1	2586800	2587400
MpF2	chr1	2587400	2589000
MpI3	chr1	2589000	2589200
MpI2	chr1	2589200	2589600
MpH6	chr1	2589600	2593000
MpH4	chr1	2593000	2595400
MpH6	chr1	2595400	2597600
MpI2	chr1	2597600	2598800
MpE4	chr1	2598800	2599400
MpE2	chr1	2599400	2600200
MpE3	chr1	2600200	2610600
MpE2	chr1	2610600	2611400
MpE1	chr1	2611400	2611800
MpI3	chr1	2611800	2612800
MpI2	chr1	2612800	2615200
MpH6	chr1	2615200	2617400
MpH4	chr1	2617400	2618800
MpH6	chr1	2618800	2619600
MpI2	chr1	2619600	2619800
MpI3	chr1	2619800	2620400
MpI2	chr1	2620400	2620800
MpI3	chr1	2620800	2621200
MpE1	chr1	2621200	2621600
MpE2	chr1	2621600	2622000
MpE3	chr1	2622000	2626600
MpE4	chr1	2626600	2628600
MpI2	chr1	2628600	2629600
MpH6	chr1	2629600	2630200
MpI2	chr1	2630200	2631000
MpF2	chr1	2631000	2631200
MpE1	chr1	2631200	2632000
MpF2	chr1	2632000	2632200
MpI2	chr1	2632200	2632600
MpH6	chr1	2632600	2633000
MpH2	chr1	2633000	2634200
MpH5	chr1	2634200	2635000
MpH6	chr1	2635000	2636400
MpH5	chr1	2636400	2637000
MpH2	chr1	2637000	2637400
MpH1	chr1	2637400	2637800
MpH5	chr1	2637800	2639800
MpH6	chr1	2639800	2640200
MpH5	chr1	2640200	2641800
MpH2	chr1	2641800	2642000
MpH1	chr1	2642000	2645200
MpH2	chr1	2645200	2645800
MpH1	chr1	2645800	2648600
MpH2	chr1	2648600	2649800
MpH1	chr1	2649800	2651000
MpH2	chr1	2651000	2651800
MpH5	chr1	2651800	2659800
MpH2	chr1	2659800	2660000
MpH1	chr1	2660000	2664400
MpH5	chr1	2664400	2679600
MpH2	chr1	2679600	2680000
MpH1	chr1	2680000	2680600
MpH2	chr1	2680600	2681000
MpH1	chr1	2681000	2681200
MpH2	chr1	2681200	2681400
MpH1	chr1	2681400	2681600
MpH2	chr1	2681600	2682600
MpH1	chr1	2682600	2683800
MpH2	chr1	2683800	2685000
MpH1	chr1	2685000	2685800
MpH5	chr1	2685800	2688800
MpH2	chr1	2688800	2691200
MpH1	chr1	2691200	2691600
MpH2	chr1	2691600	2693200
MpH1	chr1	2693200	2693800
MpH2	chr1	2693800	2694000
MpH5	chr1	2694000	2703800
MpH6	chr1	2703800	2705800
MpI2	chr1	2705800	2706600
MpF2	chr1	2706600	2708800
MpF1	chr1	2708800	2709000
MpI1	chr1	2709000	2709800
MpH1	chr1	2709800	2710000
MpH2	chr1	2710000	2711800
MpH1	chr1	2711800	2712800
MpH2	chr1	2712800	2713600
MpH1	chr1	2713600	2713800
MpH2	chr1	2713800	2715000
MpH1	chr1	2715000	2716200
MpH2	chr1	2716200	2717400
MpH1	chr1	2717400	2720000
MpH2	chr1	2720000	2720600
MpH1	chr1	2720600	2720800
MpH2	chr1	2720800	2721400
MpH1	chr1	2721400	2723200
MpH2	chr1	2723200	2724000
MpH1	chr1	2724000	2725400
MpH2	chr1	2725400	2727400
MpH1	chr1	2727400	2727600
MpH5	chr1	2727600	2741800
MpH1	chr1	2741800	2742000
MpH2	chr1	2742000	2743600
MpH1	chr1	2743600	2748600
MpH2	chr1	2748600	2749800
MpH1	chr1	2749800	2750000
MpH2	chr1	2750000	2751000
MpH5	chr1	2751000	2753000
MpH6	chr1	2753000	2753600
MpH5	chr1	2753600	2758800
MpH2	chr1	2758800	2760600
MpH1	chr1	2760600	2761800
MpI1	chr1	2761800	2762200
MpF1	chr1	2762200	2763000
MpI1	chr1	2763000	2765400
MpF2	chr1	2765400	2767600
MpF1	chr1	2767600	2767800
MpI1	chr1	2767800	2768400
MpF1	chr1	2768400	2770000
MpI1	chr1	2770000	2772600
MpF1	chr1	2772600	2773000
MpF2	chr1	2773000	2774600
MpF1	chr1	2774600	2774800
MpI1	chr1	2774800	2777800
MpF1	chr1	2777800	2779000
MpI1	chr1	2779000	2780400
MpF1	chr1	2780400	2781200
MpF2	chr1	2781200	2782200
MpF1	chr1	2782200	2782800
MpI1	chr1	2782800	2783800
MpH1	chr1	2783800	2784600
MpI1	chr1	2784600	2785000
MpH1	chr1	2785000	2786200
MpH2	chr1	2786200	2787400
MpH1	chr1	2787400	2788800
MpH2	chr1	2788800	2789000
MpH1	chr1	2789000	2791600
MpH2	chr1	2791600	2792400
MpH1	chr1	2792400	2793800
MpH2	chr1	2793800	2795000
MpH1	chr1	2795000	2795200
MpH2	chr1	2795200	2795400
MpH1	chr1	2795400	2795600
MpH2	chr1	2795600	2796200
MpH1	chr1	2796200	2799600
MpI1	chr1	2799600	2799800
MpF1	chr1	2799800	2801200
MpI1	chr1	2801200	2802600
MpF1	chr1	2802600	2803400
MpF2	chr1	2803400	2804400
MpF1	chr1	2804400	2805000
MpI1	chr1	2805000	2805600
MpF1	chr1	2805600	2808000
MpI1	chr1	2808000	2808400
MpI2	chr1	2808400	2809600
MpH6	chr1	2809600	2810000
MpH2	chr1	2810000	2810200
MpH1	chr1	2810200	2811600
MpI1	chr1	2811600	2812200
MpH5	chr1	2812200	2828800
MpH2	chr1	2828800	2829000
MpH5	chr1	2829000	2829200
MpH6	chr1	2829200	2830000
MpH5	chr1	2830000	2834600
[truncated: 163,558 more rows]
