# Supplementary material for: Chromatin state architecture governs transcription factor accessibility across plant genomes
Source: PLoS Genet. 2026 Jan 22;22(1):e1012015. doi: 10.1371/journal.pgen.1012015 (PMC12867329; doi:10.1371/journal.pgen.1012015)
Supplement: S3 Data — (BED) [file pgen.1012015.s015.bed]

state	chrom	start	end
h4	1	0	800
i3	1	800	1600
i2	1	1600	1800
i3	1	1800	2200
i2	1	2200	3000
i3	1	3000	3600
e1	1	3600	4200
e3	1	4200	4400
e4	1	4400	5000
e5	1	5000	5200
f3	1	5200	5600
i3	1	5600	6400
f3	1	6400	6600
i3	1	6600	7600
e3	1	7600	8000
e1	1	8000	8600
i3	1	8600	9600
f2	1	9600	10200
f1	1	10200	11000
i1	1	11000	11800
f2	1	11800	12000
f1	1	12000	13000
f2	1	13000	13800
i3	1	13800	14000
i2	1	14000	15600
f2	1	15600	15800
i1	1	15800	16000
f2	1	16000	17000
i3	1	17000	18000
h1	1	18000	18400
h4	1	18400	18600
i3	1	18600	19000
f2	1	19000	20000
i2	1	20000	20400
i3	1	20400	21600
i2	1	21600	22600
i3	1	22600	23200
e1	1	23200	23800
e4	1	23800	24400
e3	1	24400	25000
e4	1	25000	25400
e3	1	25400	26800
e4	1	26800	27600
e3	1	27600	27800
e4	1	27800	28200
e3	1	28200	28600
i3	1	28600	29200
e3	1	29200	29400
e5	1	29400	29800
i3	1	29800	30400
e5	1	30400	30800
i3	1	30800	32200
e3	1	32200	32600
e1	1	32600	33000
i2	1	33000	33200
i3	1	33200	34200
f3	1	34200	34600
e5	1	34600	35800
e4	1	35800	36400
e2	1	36400	37600
i2	1	37600	37800
i3	1	37800	38200
i2	1	38200	39600
f2	1	39600	39800
i1	1	39800	40600
f2	1	40600	41000
i1	1	41000	41200
i3	1	41200	41800
f2	1	41800	42200
i1	1	42200	42800
f2	1	42800	43200
i1	1	43200	44600
i3	1	44600	45600
e2	1	45600	46000
e1	1	46000	46800
i3	1	46800	47800
e5	1	47800	48200
e3	1	48200	48600
e1	1	48600	49200
i3	1	49200	50400
e1	1	50400	51000
e3	1	51000	51200
i3	1	51200	51600
i2	1	51600	53200
i3	1	53200	53600
e2	1	53600	54400
i3	1	54400	56000
h4	1	56000	56200
i3	1	56200	57400
i2	1	57400	57800
e2	1	57800	58400
i2	1	58400	58600
f2	1	58600	59000
i2	1	59000	59200
i3	1	59200	59400
i2	1	59400	60800
i3	1	60800	61400
i2	1	61400	61800
i3	1	61800	62200
i2	1	62200	62600
i3	1	62600	63400
e2	1	63400	64000
i3	1	64000	65200
i2	1	65200	66000
e2	1	66000	66800
i2	1	66800	67200
e2	1	67200	67600
i2	1	67600	68000
i3	1	68000	69000
i2	1	69000	70400
i3	1	70400	71000
f3	1	71000	72200
i3	1	72200	72400
e1	1	72400	72800
e3	1	72800	73800
i3	1	73800	74400
e1	1	74400	74600
i3	1	74600	75600
e2	1	75600	76400
i3	1	76400	76800
h4	1	76800	77600
i3	1	77600	78000
i2	1	78000	78200
i3	1	78200	78600
f2	1	78600	79200
i1	1	79200	79800
f2	1	79800	80800
i2	1	80800	81000
i3	1	81000	81200
i2	1	81200	82000
i3	1	82000	82200
i2	1	82200	82400
i3	1	82400	82600
i2	1	82600	83000
f2	1	83000	85000
i2	1	85000	85600
i3	1	85600	86000
i2	1	86000	86200
i3	1	86200	86600
i2	1	86600	86800
e2	1	86800	87200
i2	1	87200	87400
i3	1	87400	87600
i2	1	87600	88400
i3	1	88400	89000
e1	1	89000	89600
e3	1	89600	89800
e4	1	89800	90600
i3	1	90600	91400
e1	1	91400	92200
e3	1	92200	93000
e4	1	93000	94200
e5	1	94200	95400
i3	1	95400	96000
e1	1	96000	96600
e2	1	96600	97200
i3	1	97200	97400
e1	1	97400	98200
e4	1	98200	98800
e5	1	98800	99000
i3	1	99000	100000
e1	1	100000	100800
e3	1	100800	101000
e4	1	101000	101400
e5	1	101400	101600
i3	1	101600	102400
i2	1	102400	102600
i1	1	102600	102800
f2	1	102800	103800
i2	1	103800	104400
f2	1	104400	106200
i2	1	106200	107400
i3	1	107400	109200
e1	1	109200	110200
e4	1	110200	110400
e5	1	110400	110600
e4	1	110600	110800
e5	1	110800	111400
i3	1	111400	112400
i2	1	112400	112800
i3	1	112800	113000
i2	1	113000	113400
f2	1	113400	113800
i2	1	113800	114000
i3	1	114000	114400
e1	1	114400	115000
e3	1	115000	115400
i3	1	115400	116200
i2	1	116200	116800
i3	1	116800	117000
i2	1	117000	117200
e2	1	117200	118400
i2	1	118400	118600
i3	1	118600	119000
i2	1	119000	119800
i3	1	119800	120000
i2	1	120000	120600
i3	1	120600	122000
e5	1	122000	122200
i3	1	122200	122800
e5	1	122800	124600
e3	1	124600	125800
e4	1	125800	126400
e3	1	126400	128400
i3	1	128400	128800
i2	1	128800	129400
e2	1	129400	130600
i3	1	130600	130800
i2	1	130800	131000
i3	1	131000	131600
i2	1	131600	132200
f1	1	132200	132800
f3	1	132800	133600
e5	1	133600	135000
i3	1	135000	135400
i2	1	135400	135800
i3	1	135800	136200
e1	1	136200	136600
e3	1	136600	137200
e5	1	137200	137800
i3	1	137800	138400
f2	1	138400	139600
i2	1	139600	140000
i3	1	140000	141000
i2	1	141000	141600
i3	1	141600	142000
e1	1	142000	142600
e3	1	142600	143000
i3	1	143000	143600
f3	1	143600	144800
i3	1	144800	145000
f3	1	145000	145400
i2	1	145400	145600
i3	1	145600	146000
i2	1	146000	146400
i3	1	146400	146800
i2	1	146800	147800
i3	1	147800	148400
f2	1	148400	149000
i2	1	149000	149400
f2	1	149400	150000
i2	1	150000	150200
i3	1	150200	151000
i1	1	151000	151200
f2	1	151200	152200
i3	1	152200	152800
f2	1	152800	153200
f1	1	153200	154000
i1	1	154000	154200
i3	1	154200	154600
e2	1	154600	156000
i2	1	156000	156200
i3	1	156200	157000
e2	1	157000	157400
e1	1	157400	158600
i3	1	158600	160000
e2	1	160000	160600
i3	1	160600	160800
e3	1	160800	162000
e1	1	162000	162600
i3	1	162600	163000
i2	1	163000	163200
i3	1	163200	163400
e1	1	163400	163800
e3	1	163800	164600
e5	1	164600	166200
i3	1	166200	166600
i2	1	166600	167000
f2	1	167000	168000
i2	1	168000	169200
f3	1	169200	171200
i3	1	171200	172200
i2	1	172200	172400
f2	1	172400	172600
i2	1	172600	173200
i3	1	173200	174200
i2	1	174200	174800
i3	1	174800	175000
i2	1	175000	175200
i3	1	175200	175600
i2	1	175600	175800
f2	1	175800	176000
i2	1	176000	176400
i3	1	176400	176600
f2	1	176600	176800
i3	1	176800	177200
i2	1	177200	178800
i3	1	178800	180400
i2	1	180400	180800
i3	1	180800	181000
i2	1	181000	181200
e1	1	181200	182000
e2	1	182000	182200
i2	1	182200	182400
i3	1	182400	183000
i2	1	183000	183200
i3	1	183200	183800
i2	1	183800	184600
i3	1	184600	185200
e1	1	185200	186200
e3	1	186200	186600
i3	1	186600	187200
e1	1	187200	188000
e3	1	188000	189200
e4	1	189200	189600
e5	1	189600	189800
i3	1	189800	190400
i2	1	190400	190600
e2	1	190600	191000
f3	1	191000	192200
i3	1	192200	192600
f3	1	192600	193000
i3	1	193000	193200
h4	1	193200	193800
i3	1	193800	195800
e1	1	195800	197000
e3	1	197000	197600
i3	1	197600	198800
i2	1	198800	199200
i3	1	199200	199800
e1	1	199800	200600
e3	1	200600	200800
e4	1	200800	201000
e5	1	201000	201400
i3	1	201400	202000
i2	1	202000	202600
i3	1	202600	203000
f3	1	203000	204200
i3	1	204200	205000
e2	1	205000	205800
i2	1	205800	206000
i3	1	206000	208600
i2	1	208600	209000
f2	1	209000	210600
i3	1	210600	210800
i2	1	210800	211000
f2	1	211000	212600
i2	1	212600	212800
i3	1	212800	214200
f2	1	214200	214400
i2	1	214400	215000
i3	1	215000	215200
i2	1	215200	217200
i3	1	217200	218800
i2	1	218800	219200
f2	1	219200	219400
i2	1	219400	220000
i3	1	220000	220200
i2	1	220200	220400
e2	1	220400	221000
i3	1	221000	221600
i2	1	221600	223200
i3	1	223200	223400
i2	1	223400	223800
e2	1	223800	224200
i2	1	224200	224400
i3	1	224400	225000
i2	1	225000	225400
i3	1	225400	226000
e1	1	226000	227200
i2	1	227200	227400
i3	1	227400	229000
e2	1	229000	229800
i2	1	229800	230000
i3	1	230000	231000
f3	1	231000	232400
i3	1	232400	234200
e4	1	234200	236800
e3	1	236800	237200
e1	1	237200	237600
i3	1	237600	238400
h4	1	238400	239400
i3	1	239400	240000
i2	1	240000	240800
f3	1	240800	244600
f1	1	244600	245400
f2	1	245400	246000
i3	1	246000	246200
i2	1	246200	246400
f1	1	246400	246600
i1	1	246600	246800
f2	1	246800	247000
f1	1	247000	247400
i2	1	247400	248800
i3	1	248800	249200
e1	1	249200	249600
e4	1	249600	251800
e5	1	251800	252200
i3	1	252200	252800
f3	1	252800	254400
i3	1	254400	254800
f3	1	254800	255000
i2	1	255000	255400
i3	1	255400	255800
h4	1	255800	256000
i3	1	256000	256800
i2	1	256800	257000
f2	1	257000	257600
i3	1	257600	257800
h4	1	257800	258200
h1	1	258200	258400
h4	1	258400	258600
i3	1	258600	258800
e1	1	258800	259200
i3	1	259200	259600
f3	1	259600	260600
i3	1	260600	260800
f3	1	260800	261600
i3	1	261600	262800
e1	1	262800	263400
e4	1	263400	264400
e3	1	264400	265400
i3	1	265400	266400
e2	1	266400	266600
e1	1	266600	267000
i3	1	267000	268400
e1	1	268400	269200
i2	1	269200	270200
e2	1	270200	270400
i3	1	270400	271000
e1	1	271000	271600
i3	1	271600	272200
e5	1	272200	272800
e4	1	272800	274200
e1	1	274200	274600
i3	1	274600	275600
e5	1	275600	276800
e4	1	276800	277600
e3	1	277600	277800
e1	1	277800	279400
e3	1	279400	280200
e4	1	280200	280600
e3	1	280600	281200
e5	1	281200	281800
e4	1	281800	282000
e3	1	282000	282200
i3	1	282200	283000
e3	1	283000	283200
i3	1	283200	283800
f3	1	283800	284200
i3	1	284200	284600
e1	1	284600	285000
e4	1	285000	286600
e3	1	286600	286800
e4	1	286800	287200
e3	1	287200	287400
e4	1	287400	289400
e5	1	289400	290800
i3	1	290800	292000
h4	1	292000	292600
i3	1	292600	293400
e1	1	293400	294200
e3	1	294200	294600
e5	1	294600	294800
i3	1	294800	295200
i2	1	295200	295400
e2	1	295400	295600
i2	1	295600	295800
i3	1	295800	296400
e5	1	296400	296600
e3	1	296600	296800
e4	1	296800	297200
e3	1	297200	297400
e1	1	297400	298000
i3	1	298000	298800
e1	1	298800	299600
e3	1	299600	300400
i3	1	300400	301200
i2	1	301200	302400
i3	1	302400	303000
i2	1	303000	303200
i3	1	303200	303600
e1	1	303600	304000
i3	1	304000	304400
e5	1	304400	305000
e3	1	305000	305600
e1	1	305600	306200
e3	1	306200	306400
i3	1	306400	307000
e3	1	307000	307200
e4	1	307200	308200
e3	1	308200	308400
e1	1	308400	309000
i3	1	309000	309600
i2	1	309600	310600
f2	1	310600	311000
i3	1	311000	311400
f2	1	311400	312400
i2	1	312400	312800
i3	1	312800	313600
e5	1	313600	314000
e4	1	314000	314800
e3	1	314800	315200
e1	1	315200	316000
i3	1	316000	316200
e1	1	316200	316800
e3	1	316800	317200
e4	1	317200	317800
e3	1	317800	318000
e4	1	318000	318200
e3	1	318200	318400
i3	1	318400	318600
e5	1	318600	318800
i3	1	318800	320400
e5	1	320400	320600
e3	1	320600	322200
e1	1	322200	322800
i3	1	322800	323000
e1	1	323000	323600
e3	1	323600	324400
i3	1	324400	325400
e1	1	325400	326000
e3	1	326000	326600
e4	1	326600	327600
e3	1	327600	327800
e4	1	327800	328200
e3	1	328200	329000
i3	1	329000	329400
e5	1	329400	330200
i3	1	330200	331000
e5	1	331000	332400
e4	1	332400	333600
e3	1	333600	333800
e4	1	333800	334200
e3	1	334200	334800
e4	1	334800	335000
e3	1	335000	335200
e4	1	335200	335800
e3	1	335800	336800
e1	1	336800	337800
i3	1	337800	338200
e3	1	338200	338400
e1	1	338400	338800
e3	1	338800	339000
e4	1	339000	339600
e5	1	339600	339800
i3	1	339800	340400
i2	1	340400	341400
f2	1	341400	341800
i2	1	341800	342200
i3	1	342200	343000
i2	1	343000	343200
e2	1	343200	343400
e1	1	343400	344400
i3	1	344400	344600
i2	1	344600	345200
i3	1	345200	346000
e1	1	346000	347000
i2	1	347000	347200
i3	1	347200	347800
e3	1	347800	348000
e1	1	348000	348400
e3	1	348400	349600
e4	1	349600	350200
e3	1	350200	351200
e5	1	351200	352200
i3	1	352200	353000
e3	1	353000	353800
e1	1	353800	354400
e2	1	354400	354800
i3	1	354800	355000
i2	1	355000	356400
i3	1	356400	357200
i2	1	357200	357400
i3	1	357400	358000
f2	1	358000	359000
i2	1	359000	359800
e5	1	359800	360800
e4	1	360800	362000
e3	1	362000	362400
e1	1	362400	363200
i3	1	363200	363400
i2	1	363400	364000
i3	1	364000	364600
i2	1	364600	365000
f2	1	365000	366800
i1	1	366800	367000
f2	1	367000	367800
i2	1	367800	368000
f2	1	368000	368200
i2	1	368200	369400
i3	1	369400	369600
i2	1	369600	369800
i3	1	369800	370000
f2	1	370000	372400
i3	1	372400	373600
e1	1	373600	374000
e3	1	374000	374200
e4	1	374200	376800
e3	1	376800	377800
e4	1	377800	378200
e3	1	378200	378800
e4	1	378800	379600
e3	1	379600	379800
e4	1	379800	380400
e3	1	380400	381000
e4	1	381000	383800
e3	1	383800	384000
e4	1	384000	384600
e3	1	384600	384800
e4	1	384800	385400
e3	1	385400	385800
i3	1	385800	386200
e5	1	386200	386600
i3	1	386600	387600
e5	1	387600	387800
i3	1	387800	388000
e3	1	388000	389000
e1	1	389000	389600
i3	1	389600	389800
e1	1	389800	390400
e3	1	390400	391000
e4	1	391000	391800
i3	1	391800	392800
i2	1	392800	393000
e2	1	393000	393600
i3	1	393600	394800
i2	1	394800	395400
i3	1	395400	395800
e1	1	395800	396400
e3	1	396400	397000
e4	1	397000	397200
e3	1	397200	399000
i3	1	399000	400600
e3	1	400600	401400
e1	1	401400	401800
i3	1	401800	402200
i2	1	402200	403000
i3	1	403000	403400
e5	1	403400	403600
e3	1	403600	403800
e1	1	403800	404400
i3	1	404400	404600
e1	1	404600	405200
e3	1	405200	405600
e4	1	405600	407800
i3	1	407800	408800
e1	1	408800	409400
e3	1	409400	410000
i3	1	410000	410800
e1	1	410800	411200
i3	1	411200	411800
e1	1	411800	412600
e3	1	412600	413200
i3	1	413200	414000
e2	1	414000	414600
i3	1	414600	415000
f2	1	415000	420000
i2	1	420000	420200
i3	1	420200	420400
f2	1	420400	420800
f1	1	420800	422200
f2	1	422200	422400
i1	1	422400	422600
i3	1	422600	424800
i2	1	424800	425800
i3	1	425800	426000
i2	1	426000	426200
i3	1	426200	426800
i2	1	426800	427400
i3	1	427400	427600
i2	1	427600	428000
i3	1	428000	429000
f3	1	429000	430200
e2	1	430200	430600
i2	1	430600	430800
i3	1	430800	431200
h4	1	431200	432200
i3	1	432200	432600
h4	1	432600	433200
h3	1	433200	433600
h4	1	433600	433800
i3	1	433800	435200
f3	1	435200	437000
i3	1	437000	437800
f3	1	437800	439400
i2	1	439400	439800
i3	1	439800	440800
e5	1	440800	441600
i3	1	441600	442000
e1	1	442000	443000
i3	1	443000	444000
e5	1	444000	444200
e4	1	444200	444800
e3	1	444800	445000
e4	1	445000	445400
e3	1	445400	445600
e1	1	445600	446200
i3	1	446200	446800
i2	1	446800	447000
i3	1	447000	448800
e5	1	448800	449200
e4	1	449200	449800
e1	1	449800	450400
i3	1	450400	450600
e5	1	450600	451200
e4	1	451200	452200
e1	1	452200	452800
i3	1	452800	453200
e1	1	453200	453800
e4	1	453800	454800
e5	1	454800	455200
i3	1	455200	455800
e1	1	455800	456400
e4	1	456400	457600
e5	1	457600	458400
i3	1	458400	458600
i2	1	458600	459200
i3	1	459200	460200
f2	1	460200	460400
f1	1	460400	460600
f2	1	460600	460800
i3	1	460800	462600
e3	1	462600	463000
e1	1	463000	463600
i3	1	463600	464000
f2	1	464000	464600
i2	1	464600	464800
f2	1	464800	465200
i1	1	465200	465400
f2	1	465400	466000
f1	1	466000	466200
f2	1	466200	467400
f1	1	467400	467800
i2	1	467800	468400
i3	1	468400	468600
i2	1	468600	468800
i3	1	468800	469800
e2	1	469800	470800
e1	1	470800	471400
i3	1	471400	472200
i2	1	472200	472600
f2	1	472600	473200
i2	1	473200	473600
i3	1	473600	474400
e1	1	474400	475200
e3	1	475200	475400
e5	1	475400	475600
e2	1	475600	476400
i3	1	476400	477000
e2	1	477000	477800
f3	1	477800	478800
i3	1	478800	479200
i1	1	479200	480400
f2	1	480400	481800
i1	1	481800	482200
f2	1	482200	483200
i3	1	483200	484400
i2	1	484400	485200
i3	1	485200	485800
i2	1	485800	486000
i3	1	486000	486800
i2	1	486800	487000
f2	1	487000	487400
i2	1	487400	489400
i3	1	489400	490000
f2	1	490000	490600
i3	1	490600	491000
e1	1	491000	491600
e3	1	491600	492200
i3	1	492200	493600
e1	1	493600	494200
e4	1	494200	494800
e5	1	494800	496000
i3	1	496000	496400
f3	1	496400	497600
i3	1	497600	498000
f2	1	498000	498600
i3	1	498600	500000
h4	1	500000	500600
i3	1	500600	502000
i2	1	502000	502200
f2	1	502200	503000
i1	1	503000	503200
f2	1	503200	503600
i1	1	503600	503800
f2	1	503800	504000
i3	1	504000	504600
i2	1	504600	504800
f2	1	504800	505400
i3	1	505400	506400
f2	1	506400	507000
i2	1	507000	507400
i3	1	507400	509600
f2	1	509600	509800
f1	1	509800	510000
f3	1	510000	510200
i3	1	510200	511000
i2	1	511000	511200
i3	1	511200	512800
h4	1	512800	513000
i3	1	513000	514000
e5	1	514000	514400
e1	1	514400	515400
i3	1	515400	516000
i2	1	516000	517000
i3	1	517000	517200
i2	1	517200	517400
i3	1	517400	518200
e1	1	518200	518800
e3	1	518800	519400
i3	1	519400	519800
e5	1	519800	520000
i3	1	520000	520600
i2	1	520600	521800
i3	1	521800	522400
i2	1	522400	522600
i3	1	522600	523000
i2	1	523000	524200
f3	1	524200	525000
i3	1	525000	525400
e5	1	525400	525800
i3	1	525800	526600
f3	1	526600	528800
i3	1	528800	529600
f3	1	529600	535000
f1	1	535000	535400
f3	1	535400	535800
i3	1	535800	536400
i2	1	536400	536600
f2	1	536600	537200
i3	1	537200	537800
e3	1	537800	538000
e1	1	538000	538400
e3	1	538400	539400
e4	1	539400	539800
e5	1	539800	540000
i3	1	540000	541200
f3	1	541200	542200
i3	1	542200	543000
i2	1	543000	543200
f1	1	543200	543800
i3	1	543800	544800
f2	1	544800	545000
i2	1	545000	545200
i3	1	545200	545400
i1	1	545400	545600
f2	1	545600	547000
i1	1	547000	547200
f2	1	547200	547800
i1	1	547800	548800
f2	1	548800	549000
i1	1	549000	551200
f2	1	551200	551600
i3	1	551600	553800
i2	1	553800	554000
i3	1	554000	555000
i2	1	555000	555400
e2	1	555400	556000
i3	1	556000	557200
e2	1	557200	557800
f2	1	557800	558800
i3	1	558800	560800
i2	1	560800	561000
f3	1	561000	562200
e2	1	562200	562400
i2	1	562400	562600
i3	1	562600	564000
i2	1	564000	564200
e2	1	564200	564600
i2	1	564600	564800
i3	1	564800	565200
i2	1	565200	566000
i3	1	566000	566200
i2	1	566200	566800
i3	1	566800	567000
i2	1	567000	567600
i3	1	567600	568400
i2	1	568400	568600
e2	1	568600	569200
i2	1	569200	569400
e2	1	569400	570400
i3	1	570400	570600
i2	1	570600	571200
i3	1	571200	573000
e5	1	573000	573200
i3	1	573200	573600
e3	1	573600	573800
e1	1	573800	574800
i3	1	574800	575800
i2	1	575800	576600
e2	1	576600	576800
f3	1	576800	578200
e5	1	578200	578600
i3	1	578600	579200
e5	1	579200	579400
f3	1	579400	580400
i3	1	580400	580600
e1	1	580600	581200
e3	1	581200	581600
i3	1	581600	582400
f2	1	582400	583000
i1	1	583000	583400
f2	1	583400	583800
i2	1	583800	584000
i3	1	584000	584200
e1	1	584200	584800
e3	1	584800	585600
e5	1	585600	586600
f3	1	586600	587200
i3	1	587200	588200
i2	1	588200	588800
f3	1	588800	589600
i2	1	589600	590400
i3	1	590400	590800
i2	1	590800	591200
i3	1	591200	592000
e1	1	592000	593200
i3	1	593200	593600
e5	1	593600	594600
f3	1	594600	598800
i3	1	598800	599600
e5	1	599600	600400
e4	1	600400	601000
e3	1	601000	601600
e1	1	601600	602000
e2	1	602000	602200
i3	1	602200	602600
e1	1	602600	603000
e4	1	603000	603200
e3	1	603200	603800
e4	1	603800	604000
e5	1	604000	604200
i3	1	604200	605000
f2	1	605000	606800
i3	1	606800	607200
i2	1	607200	607600
i3	1	607600	608200
e3	1	608200	608800
e1	1	608800	609400
i3	1	609400	610600
f2	1	610600	612200
i1	1	612200	612400
i3	1	612400	613200
i2	1	613200	613400
f2	1	613400	613600
i2	1	613600	614600
i3	1	614600	615000
i2	1	615000	615400
e2	1	615400	616000
i2	1	616000	616400
i3	1	616400	617200
i2	1	617200	617400
i3	1	617400	617600
i2	1	617600	617800
i3	1	617800	618200
i2	1	618200	618400
f2	1	618400	619400
i1	1	619400	619600
f2	1	619600	620200
i3	1	620200	620600
f2	1	620600	621200
i3	1	621200	621600
e1	1	621600	622400
i3	1	622400	623800
f3	1	623800	624000
e2	1	624000	624400
i2	1	624400	624600
i3	1	624600	625200
i2	1	625200	625800
i3	1	625800	626800
e1	1	626800	627400
e3	1	627400	628800
i3	1	628800	630400
f3	1	630400	633200
i3	1	633200	635000
i2	1	635000	635200
e2	1	635200	635600
e1	1	635600	636400
e3	1	636400	636600
e4	1	636600	636800
e5	1	636800	637600
e4	1	637600	638000
e3	1	638000	638200
e1	1	638200	638600
i2	1	638600	638800
i3	1	638800	641600
e1	1	641600	641800
e2	1	641800	642000
i3	1	642000	643200
e5	1	643200	643600
i3	1	643600	644000
e1	1	644000	644600
i3	1	644600	645600
e5	1	645600	646200
i3	1	646200	647000
e3	1	647000	649000
e4	1	649000	650400
e3	1	650400	651000
e1	1	651000	651800
i3	1	651800	652200
i2	1	652200	652600
i3	1	652600	653600
i2	1	653600	654000
e2	1	654000	654400
i3	1	654400	655800
e5	1	655800	656400
e3	1	656400	657600
e1	1	657600	658200
i3	1	658200	658800
f3	1	658800	659800
i3	1	659800	660200
i2	1	660200	660600
f3	1	660600	661000
i3	1	661000	661200
i2	1	661200	661400
e2	1	661400	661800
i2	1	661800	662200
i3	1	662200	663000
i2	1	663000	663200
f2	1	663200	664200
i3	1	664200	665200
f1	1	665200	665800
f2	1	665800	666200
i1	1	666200	666400
i3	1	666400	667200
e5	1	667200	668600
e4	1	668600	669200
e1	1	669200	669800
i3	1	669800	670600
h4	1	670600	671000
i3	1	671000	671400
e2	1	671400	671800
i2	1	671800	672400
f3	1	672400	672600
i3	1	672600	673400
e2	1	673400	674200
i3	1	674200	674400
f3	1	674400	676200
e5	1	676200	676400
i3	1	676400	677200
i2	1	677200	677400
f1	1	677400	678800
f3	1	678800	681200
i3	1	681200	681600
e5	1	681600	682800
e4	1	682800	685000
e3	1	685000	685200
e4	1	685200	686400
e3	1	686400	686800
e1	1	686800	687200
i3	1	687200	688400
e5	1	688400	689600
e4	1	689600	689800
e3	1	689800	690000
e4	1	690000	690600
e3	1	690600	690800
e4	1	690800	691600
e3	1	691600	691800
e1	1	691800	692600
i3	1	692600	693200
f3	1	693200	696400
i3	1	696400	697400
i1	1	697400	698000
f1	1	698000	698600
i3	1	698600	699000
f2	1	699000	700400
i2	1	700400	700600
i3	1	700600	701000
i2	1	701000	701200
i3	1	701200	701400
e3	1	701400	701600
e1	1	701600	702200
e3	1	702200	702600
e4	1	702600	703000
e5	1	703000	703400
i3	1	703400	704000
e5	1	704000	704400
e3	1	704400	704800
i3	1	704800	705200
e3	1	705200	705800
e1	1	705800	706600
i3	1	706600	707600
f3	1	707600	709800
i3	1	709800	710600
e5	1	710600	710800
f3	1	710800	711200
e2	1	711200	711800
i3	1	711800	712600
e5	1	712600	714800
e4	1	714800	715400
e5	1	715400	715600
e4	1	715600	718400
e3	1	718400	719000
e4	1	719000	720600
e3	1	720600	720800
e4	1	720800	722000
e3	1	722000	722200
e4	1	722200	723600
e3	1	723600	723800
e4	1	723800	724000
e3	1	724000	724600
e4	1	724600	726200
e3	1	726200	726600
e1	1	726600	727200
i3	1	727200	729200
i2	1	729200	730400
f3	1	730400	731400
i3	1	731400	731800
e5	1	731800	735200
e4	1	735200	735600
e5	1	735600	735800
e4	1	735800	737400
e1	1	737400	738000
i3	1	738000	739600
e1	1	739600	740600
e3	1	740600	741600
e4	1	741600	742400
e5	1	742400	743600
i3	1	743600	744200
e5	1	744200	745400
e4	1	745400	746000
e1	1	746000	746600
i3	1	746600	747200
f2	1	747200	747800
i2	1	747800	748000
i3	1	748000	748200
i2	1	748200	748400
f2	1	748400	749000
i3	1	749000	749200
e3	1	749200	749400
e1	1	749400	750000
e3	1	750000	751000
e5	1	751000	751400
i3	1	751400	752200
i2	1	752200	752400
e2	1	752400	752600
i2	1	752600	752800
i3	1	752800	753600
e1	1	753600	754200
i3	1	754200	754400
e3	1	754400	755200
e1	1	755200	756200
i3	1	756200	756400
e1	1	756400	756800
e3	1	756800	757800
e5	1	757800	758000
e4	1	758000	758200
e5	1	758200	758400
i3	1	758400	759800
h4	1	759800	760200
i3	1	760200	761200
e3	1	761200	761400
e1	1	761400	762000
e3	1	762000	762600
e4	1	762600	762800
e3	1	762800	763000
e4	1	763000	763200
e3	1	763200	764200
e4	1	764200	764800
e3	1	764800	765400
e4	1	765400	766000
e5	1	766000	766200
i3	1	766200	767000
e5	1	767000	767400
i2	1	767400	768000
i3	1	768000	769600
i2	1	769600	769800
f1	1	769800	770600
i2	1	770600	772000
f2	1	772000	772800
i2	1	772800	773000
i3	1	773000	773400
e1	1	773400	774000
e3	1	774000	774400
e4	1	774400	774800
e5	1	774800	775200
i3	1	775200	775600
e1	1	775600	776200
e4	1	776200	777000
e3	1	777000	777200
e4	1	777200	778400
e3	1	778400	778600
e4	1	778600	778800
e5	1	778800	779800
i3	1	779800	780600
e2	1	780600	781000
i3	1	781000	783000
e1	1	783000	783400
e4	1	783400	783800
f3	1	783800	784200
i3	1	784200	784400
i2	1	784400	784800
i3	1	784800	787000
i2	1	787000	787200
e2	1	787200	787400
e1	1	787400	788200
i2	1	788200	788400
i3	1	788400	790000
i2	1	790000	790200
e2	1	790200	791200
i2	1	791200	791400
i3	1	791400	792800
i2	1	792800	793000
i3	1	793000	793400
e5	1	793400	794000
e3	1	794000	794800
e1	1	794800	795400
i3	1	795400	795800
e3	1	795800	796400
e4	1	796400	797600
e3	1	797600	797800
e1	1	797800	798400
i3	1	798400	799000
i2	1	799000	799200
e2	1	799200	800000
e4	1	800000	801200
e5	1	801200	801600
i3	1	801600	803000
e1	1	803000	803600
e3	1	803600	805600
e5	1	805600	806400
i3	1	806400	807400
e1	1	807400	808000
e3	1	808000	808400
e4	1	808400	808800
e3	1	808800	809000
e4	1	809000	809200
e5	1	809200	811800
e4	1	811800	812400
e1	1	812400	813200
i3	1	813200	813400
e1	1	813400	814000
e4	1	814000	815400
e5	1	815400	816600
i3	1	816600	817000
f3	1	817000	817800
i3	1	817800	818000
e5	1	818000	818200
e4	1	818200	819000
e1	1	819000	819400
i3	1	819400	819600
e2	1	819600	820200
f3	1	820200	820400
f1	1	820400	821200
f3	1	821200	821800
i3	1	821800	822800
e4	1	822800	823400
e3	1	823400	823600
e1	1	823600	824400
i3	1	824400	824600
e1	1	824600	825000
e3	1	825000	825200
e4	1	825200	826000
e1	1	826000	826200
i3	1	826200	826600
e1	1	826600	827000
e3	1	827000	827200
e4	1	827200	829200
e5	1	829200	830000
i3	1	830000	830800
e1	1	830800	831200
e3	1	831200	831600
e4	1	831600	833400
e5	1	833400	833600
e4	1	833600	834000
e5	1	834000	835000
i3	1	835000	835800
e1	1	835800	836400
e3	1	836400	836800
e4	1	836800	839200
e5	1	839200	840000
e4	1	840000	840200
e5	1	840200	842000
f3	1	842000	842400
i3	1	842400	843200
i1	1	843200	843400
e2	1	843400	844200
i3	1	844200	844600
i2	1	844600	845400
i3	1	845400	845800
i2	1	845800	846200
e2	1	846200	847000
e1	1	847000	847600
i3	1	847600	848000
e1	1	848000	848800
e4	1	848800	849000
e5	1	849000	849200
i3	1	849200	850000
i2	1	850000	850800
i3	1	850800	852400
e2	1	852400	852800
e1	1	852800	853800
i3	1	853800	854600
i2	1	854600	855000
f3	1	855000	855200
i1	1	855200	855600
i3	1	855600	855800
i1	1	855800	856000
f1	1	856000	856200
f2	1	856200	856400
i1	1	856400	857400
f2	1	857400	857800
i1	1	857800	859200
f2	1	859200	859800
i3	1	859800	861000
f3	1	861000	861200
e5	1	861200	862400
e4	1	862400	862600
e5	1	862600	862800
i3	1	862800	863000
i2	1	863000	863600
e2	1	863600	864000
i2	1	864000	864200
i3	1	864200	865400
i2	1	865400	865600
i3	1	865600	866000
e5	1	866000	866200
f3	1	866200	866400
e2	1	866400	867800
i3	1	867800	869000
i2	1	869000	869200
e5	1	869200	869400
e4	1	869400	869600
e3	1	869600	870400
e1	1	870400	871200
i3	1	871200	871600
f2	1	871600	872000
f1	1	872000	872200
f2	1	872200	872800
i3	1	872800	873600
e5	1	873600	874400
e3	1	874400	875400
e1	1	875400	875800
i3	1	875800	876400
e4	1	876400	876800
e3	1	876800	877000
e1	1	877000	877600
i3	1	877600	878600
e3	1	878600	879000
e4	1	879000	879400
e1	1	879400	880000
i3	1	880000	880800
e5	1	880800	882200
e3	1	882200	882400
e5	1	882400	882600
e4	1	882600	882800
e1	1	882800	883600
i3	1	883600	883800
e1	1	883800	884400
f3	1	884400	884600
e5	1	884600	885800
i3	1	885800	886400
e5	1	886400	887600
i3	1	887600	889600
e2	1	889600	890000
i3	1	890000	890600
e5	1	890600	891000
e3	1	891000	891800
e1	1	891800	892400
i3	1	892400	892800
e2	1	892800	893400
i2	1	893400	893800
i3	1	893800	894800
e5	1	894800	895400
e3	1	895400	895600
e4	1	895600	896400
e3	1	896400	896800
e1	1	896800	897400
i2	1	897400	897600
i3	1	897600	898800
i2	1	898800	899000
e2	1	899000	899400
i2	1	899400	899800
i3	1	899800	900200
i2	1	900200	900400
i3	1	900400	901000
e1	1	901000	902200
e4	1	902200	902600
e5	1	902600	902800
i3	1	902800	904200
i2	1	904200	905000
i3	1	905000	905200
i2	1	905200	906400
i3	1	906400	907600
e1	1	907600	909000
i3	1	909000	910200
i2	1	910200	910400
e2	1	910400	911200
f3	1	911200	912200
i3	1	912200	913200
f3	1	913200	916600
i3	1	916600	917000
e3	1	917000	917200
e1	1	917200	918000
i3	1	918000	918400
e1	1	918400	919000
e3	1	919000	919800
e4	1	919800	920200
e5	1	920200	920400
i3	1	920400	921000
i2	1	921000	921400
i3	1	921400	921600
i2	1	921600	921800
i3	1	921800	922400
f2	1	922400	922600
i1	1	922600	923200
f2	1	923200	924200
i1	1	924200	925000
f2	1	925000	925400
i1	1	925400	926600
f1	1	926600	927000
i1	1	927000	927400
f2	1	927400	928000
i1	1	928000	928600
f2	1	928600	929000
i1	1	929000	929200
f2	1	929200	929400
i1	1	929400	929800
i3	1	929800	930200
i2	1	930200	930400
i3	1	930400	931000
e1	1	931000	931600
i3	1	931600	932200
i2	1	932200	933000
i3	1	933000	933600
e1	1	933600	934200
e3	1	934200	934400
e4	1	934400	935000
e3	1	935000	935200
e5	1	935200	936600
i3	1	936600	937800
e1	1	937800	938600
e3	1	938600	938800
e4	1	938800	939800
e5	1	939800	940600
i3	1	940600	942200
e3	1	942200	942800
e1	1	942800	943400
i3	1	943400	944600
e2	1	944600	945400
e4	1	945400	946200
e5	1	946200	946400
e4	1	946400	946800
e5	1	946800	948200
f3	1	948200	951800
i3	1	951800	952200
i1	1	952200	954200
f2	1	954200	955800
i1	1	955800	956400
f2	1	956400	956800
i3	1	956800	957000
i2	1	957000	957200
e2	1	957200	958000
i2	1	958000	958200
i3	1	958200	958600
h4	1	958600	959000
i1	1	959000	960000
f2	1	960000	960600
i2	1	960600	960800
i3	1	960800	962000
f3	1	962000	962600
i3	1	962600	962800
e5	1	962800	963600
e4	1	963600	963800
e3	1	963800	964200
i3	1	964200	964600
e3	1	964600	966000
e1	1	966000	966800
i3	1	966800	967600
f2	1	967600	968600
i1	1	968600	969200
f1	1	969200	969800
i1	1	969800	970600
f2	1	970600	971400
i1	1	971400	972000
f2	1	972000	973000
i1	1	973000	973600
f2	1	973600	974400
i3	1	974400	975600
i2	1	975600	976200
f2	1	976200	976600
i3	1	976600	977200
f2	1	977200	977800
i2	1	977800	978000
i3	1	978000	978200
i2	1	978200	978600
i3	1	978600	979600
e5	1	979600	980200
e4	1	980200	981200
e1	1	981200	981800
i3	1	981800	982600
e2	1	982600	983400
i2	1	983400	983600
i3	1	983600	983800
i2	1	983800	984200
i3	1	984200	984600
i2	1	984600	985400
i3	1	985400	985600
f2	1	985600	986600
i1	1	986600	986800
f2	1	986800	987400
i1	1	987400	987600
f2	1	987600	988200
i3	1	988200	988600
i1	1	988600	989000
f2	1	989000	990800
i2	1	990800	991000
i3	1	991000	991200
e1	1	991200	992000
e3	1	992000	992600
e5	1	992600	993000
i3	1	993000	993400
e2	1	993400	994000
e3	1	994000	994400
e5	1	994400	995200
i3	1	995200	996200
e1	1	996200	996600
e3	1	996600	998400
e5	1	998400	998800
e4	1	998800	999000
e5	1	999000	999600
i3	1	999600	1001200
i2	1	1001200	1002800
i3	1	1002800	1003200
i2	1	1003200	1003400
i3	1	1003400	1003800
i2	1	1003800	1004600
i3	1	1004600	1005000
e1	1	1005000	1005800
e3	1	1005800	1006400
e4	1	1006400	1006600
e5	1	1006600	1006800
i3	1	1006800	1008600
e1	1	1008600	1009200
e3	1	1009200	1009600
e4	1	1009600	1010000
e5	1	1010000	1010400
i2	1	1010400	1011000
i3	1	1011000	1011600
e3	1	1011600	1012200
e4	1	1012200	1012600
e1	1	1012600	1013400
i3	1	1013400	1013800
e1	1	1013800	1014400
e3	1	1014400	1015400
e4	1	1015400	1015800
e3	1	1015800	1016000
e4	1	1016000	1016200
e3	1	1016200	1016400
e4	1	1016400	1016800
e5	1	1016800	1017200
i3	1	1017200	1018200
e1	1	1018200	1019000
i3	1	1019000	1019600
e5	1	1019600	1020600
f3	1	1020600	1021600
e2	1	1021600	1022000
i2	1	1022000	1022400
f2	1	1022400	1022800
i2	1	1022800	1023000
f2	1	1023000	1023400
i2	1	1023400	1023600
i3	1	1023600	1024000
i2	1	1024000	1024600
f3	1	1024600	1025600
e5	1	1025600	1026800
i3	1	1026800	1027000
e2	1	1027000	1027800
i3	1	1027800	1028600
i2	1	1028600	1029000
i3	1	1029000	1031800
e5	1	1031800	1032400
i3	1	1032400	1033000
e3	1	1033000	1033200
e4	1	1033200	1033400
e5	1	1033400	1033800
e4	1	1033800	1034400
e3	1	1034400	1034600
e4	1	1034600	1035000
e3	1	1035000	1035400
e1	1	1035400	1036200
i3	1	1036200	1036600
e2	1	1036600	1037200
f3	1	1037200	1040000
i3	1	1040000	1040400
e2	1	1040400	1040600
e1	1	1040600	1041200
e4	1	1041200	1042400
e5	1	1042400	1042600
f3	1	1042600	1042800
e2	1	1042800	1043200
i2	1	1043200	1043400
e2	1	1043400	1043800
i2	1	1043800	1044000
i3	1	1044000	1044600
i2	1	1044600	1044800
i3	1	1044800	1045800
i2	1	1045800	1046200
f3	1	1046200	1046400
e5	1	1046400	1048200
f3	1	1048200	1049000
e2	1	1049000	1049400
i2	1	1049400	1049800
i3	1	1049800	1050600
e1	1	1050600	1051200
i3	1	1051200	1051400
e1	1	1051400	1051800
e3	1	1051800	1053000
e4	1	1053000	1053400
e3	1	1053400	1055200
i3	1	1055200	1055800
e5	1	1055800	1056600
i3	1	1056600	1057200
e2	1	1057200	1057800
f3	1	1057800	1059400
i3	1	1059400	1059600
e1	1	1059600	1060200
e3	1	1060200	1060600
e5	1	1060600	1061200
i3	1	1061200	1061800
f3	1	1061800	1064000
i2	1	1064000	1064400
i3	1	1064400	1066000
e5	1	1066000	1066200
e3	1	1066200	1066800
e4	1	1066800	1070000
e1	1	1070000	1070800
e2	1	1070800	1071000
i3	1	1071000	1071200
i2	1	1071200	1073000
i3	1	1073000	1073400
e1	1	1073400	1074000
e3	1	1074000	1074600
i3	1	1074600	1076600
e3	1	1076600	1076800
e5	1	1076800	1077000
e4	1	1077000	1079000
e3	1	1079000	1079400
e4	1	1079400	1079800
e3	1	1079800	1080000
e1	1	1080000	1080600
i3	1	1080600	1081200
i2	1	1081200	1082000
f2	1	1082000	1084400
i2	1	1084400	1084600
i3	1	1084600	1085000
i2	1	1085000	1085800
i3	1	1085800	1086200
e1	1	1086200	1086800
e3	1	1086800	1088800
e4	1	1088800	1091600
e3	1	1091600	1092000
e4	1	1092000	1092400
e3	1	1092400	1092600
e4	1	1092600	1093400
e3	1	1093400	1095000
i3	1	1095000	1095600
e2	1	1095600	1096200
i3	1	1096200	1097000
e3	1	1097000	1097200
e1	1	1097200	1097600
e3	1	1097600	1098200
e4	1	1098200	1098800
e5	1	1098800	1099600
i3	1	1099600	1100200
f3	1	1100200	1100600
i3	1	1100600	1101000
i2	1	1101000	1102600
f2	1	1102600	1103000
i2	1	1103000	1103200
i3	1	1103200	1103600
i2	1	1103600	1104200
i3	1	1104200	1104400
i2	1	1104400	1104600
f2	1	1104600	1105800
i2	1	1105800	1106000
i3	1	1106000	1107000
e5	1	1107000	1107400
e3	1	1107400	1107600
e4	1	1107600	1108000
e3	1	1108000	1108200
e1	1	1108200	1108600
i3	1	1108600	1109600
e1	1	1109600	1110000
e3	1	1110000	1110200
e4	1	1110200	1110400
e3	1	1110400	1112000
e4	1	1112000	1112400
e5	1	1112400	1113800
i3	1	1113800	1114400
e1	1	1114400	1115000
e3	1	1115000	1115400
e4	1	1115400	1117800
e5	1	1117800	1118000
e4	1	1118000	1118200
e5	1	1118200	1119400
i3	1	1119400	1119800
i1	1	1119800	1120000
f2	1	1120000	1120800
i2	1	1120800	1121200
f2	1	1121200	1121800
f1	1	1121800	1122200
f2	1	1122200	1122600
i3	1	1122600	1122800
f2	1	1122800	1123000
i2	1	1123000	1123600
f2	1	1123600	1124200
i1	1	1124200	1124400
i3	1	1124400	1124800
i2	1	1124800	1125200
i3	1	1125200	1125600
e1	1	1125600	1126200
e4	1	1126200	1127200
e5	1	1127200	1128000
i3	1	1128000	1128400
e2	1	1128400	1129400
i2	1	1129400	1129600
i3	1	1129600	1129800
i2	1	1129800	1130800
i3	1	1130800	1132000
i2	1	1132000	1135200
i3	1	1135200	1135400
i2	1	1135400	1135600
i3	1	1135600	1135800
f2	1	1135800	1139000
i2	1	1139000	1139800
i3	1	1139800	1140800
e1	1	1140800	1141400
i3	1	1141400	1142000
e3	1	1142000	1142200
e1	1	1142200	1143000
i3	1	1143000	1144000
i2	1	1144000	1145200
i3	1	1145200	1145600
i2	1	1145600	1145800
i3	1	1145800	1146000
e2	1	1146000	1146400
i2	1	1146400	1147000
i3	1	1147000	1147600
e2	1	1147600	1147800
e1	1	1147800	1148400
i3	1	1148400	1149000
e5	1	1149000	1151000
e4	1	1151000	1151200
e3	1	1151200	1151400
e4	1	1151400	1151800
e3	1	1151800	1152200
e4	1	1152200	1153200
e3	1	1153200	1153400
e4	1	1153400	1153800
e1	1	1153800	1154600
i3	1	1154600	1155800
e3	1	1155800	1156600
e1	1	1156600	1157800
i3	1	1157800	1159000
i2	1	1159000	1159800
f2	1	1159800	1160000
i2	1	1160000	1160200
i3	1	1160200	1161400
f2	1	1161400	1162000
i2	1	1162000	1162200
i3	1	1162200	1163200
e5	1	1163200	1163800
e4	1	1163800	1164200
e1	1	1164200	1164800
i3	1	1164800	1165200
e2	1	1165200	1166200
f3	1	1166200	1166600
i3	1	1166600	1166800
e2	1	1166800	1167200
i3	1	1167200	1167600
i2	1	1167600	1168000
e2	1	1168000	1168800
i3	1	1168800	1169800
i2	1	1169800	1170000
i3	1	1170000	1170600
i2	1	1170600	1171000
i3	1	1171000	1172200
i2	1	1172200	1172800
i3	1	1172800	1173200
i2	1	1173200	1174200
i3	1	1174200	1175000
f2	1	1175000	1175200
f1	1	1175200	1175400
f2	1	1175400	1175800
i1	1	1175800	1176000
f2	1	1176000	1176400
i3	1	1176400	1176600
f3	1	1176600	1178600
i3	1	1178600	1179600
e5	1	1179600	1180600
e4	1	1180600	1183000
e1	1	1183000	1183600
i3	1	1183600	1184000
i2	1	1184000	1184600
i3	1	1184600	1184800
h4	1	1184800	1185000
i3	1	1185000	1185800
e5	1	1185800	1187000
e3	1	1187000	1187600
e1	1	1187600	1188400
i3	1	1188400	1189600
e5	1	1189600	1190200
e3	1	1190200	1191000
e1	1	1191000	1191400
i3	1	1191400	1191600
e1	1	1191600	1192400
e4	1	1192400	1192800
e3	1	1192800	1193200
i2	1	1193200	1193800
i3	1	1193800	1196400
i2	1	1196400	1197000
i3	1	1197000	1198200
e1	1	1198200	1199000
e3	1	1199000	1200000
i3	1	1200000	1200400
e5	1	1200400	1200600
i3	1	1200600	1201000
f3	1	1201000	1201200
i3	1	1201200	1202400
e1	1	1202400	1203000
e3	1	1203000	1203400
e4	1	1203400	1203600
e3	1	1203600	1204200
e4	1	1204200	1204400
e5	1	1204400	1205600
i3	1	1205600	1207200
f2	1	1207200	1208000
i1	1	1208000	1208800
f2	1	1208800	1209200
f1	1	1209200	1209800
i1	1	1209800	1210400
f1	1	1210400	1210800
i1	1	1210800	1211000
i3	1	1211000	1211200
f3	1	1211200	1215400
i3	1	1215400	1216200
e1	1	1216200	1216800
e3	1	1216800	1217200
i3	1	1217200	1218000
f3	1	1218000	1220000
i2	1	1220000	1221000
i3	1	1221000	1221600
i2	1	1221600	1221800
f2	1	1221800	1222400
i1	1	1222400	1222600
f2	1	1222600	1224400
i2	1	1224400	1224600
i3	1	1224600	1224800
i2	1	1224800	1226200
i3	1	1226200	1226600
e1	1	1226600	1227200
e3	1	1227200	1227800
e4	1	1227800	1228200
e3	1	1228200	1229400
e4	1	1229400	1229600
e5	1	1229600	1230400
i3	1	1230400	1231600
e1	1	1231600	1232200
i3	1	1232200	1232600
e2	1	1232600	1233200
i3	1	1233200	1233400
i2	1	1233400	1233800
i3	1	1233800	1234400
e2	1	1234400	1234600
e4	1	1234600	1235200
e1	1	1235200	1236000
i3	1	1236000	1237000
e2	1	1237000	1239000
i2	1	1239000	1239200
i3	1	1239200	1240000
i2	1	1240000	1240400
e1	1	1240400	1241200
e3	1	1241200	1241400
e4	1	1241400	1241800
e5	1	1241800	1242000
i3	1	1242000	1242600
e1	1	1242600	1243200
i3	1	1243200	1243600
e5	1	1243600	1243800
i3	1	1243800	1244600
f2	1	1244600	1246000
i2	1	1246000	1246200
f3	1	1246200	1248200
e2	1	1248200	1248600
i2	1	1248600	1248800
i3	1	1248800	1251200
i2	1	1251200	1251800
i3	1	1251800	1252200
f3	1	1252200	1253200
f1	1	1253200	1253600
f3	1	1253600	1254000
f1	1	1254000	1254400
f3	1	1254400	1258400
i3	1	1258400	1258800
e5	1	1258800	1259400
e4	1	1259400	1260000
e3	1	1260000	1260200
e4	1	1260200	1260600
e3	1	1260600	1260800
e1	1	1260800	1261400
i3	1	1261400	1261800
e2	1	1261800	1262200
i3	1	1262200	1262400
f3	1	1262400	1265200
e5	1	1265200	1267000
f3	1	1267000	1270600
f1	1	1270600	1272400
f2	1	1272400	1272600
i3	1	1272600	1273400
i1	1	1273400	1273600
i2	1	1273600	1273800
i3	1	1273800	1274200
i2	1	1274200	1274600
f2	1	1274600	1275200
i1	1	1275200	1275800
i3	1	1275800	1276000
e5	1	1276000	1276200
i3	1	1276200	1276800
f1	1	1276800	1277200
i2	1	1277200	1277600
i3	1	1277600	1278400
i2	1	1278400	1279200
i3	1	1279200	1279400
f3	1	1279400	1280000
i2	1	1280000	1280400
e2	1	1280400	1280600
i2	1	1280600	1280800
i3	1	1280800	1282600
e5	1	1282600	1283800
e4	1	1283800	1285400
e3	1	1285400	1285800
e1	1	1285800	1286600
i3	1	1286600	1287200
i1	1	1287200	1287400
f1	1	1287400	1288000
f2	1	1288000	1288800
i3	1	1288800	1289800
e3	1	1289800	1290600
e1	1	1290600	1291000
i3	1	1291000	1291400
e1	1	1291400	1292600
e4	1	1292600	1292800
e1	1	1292800	1293000
i3	1	1293000	1293800
i2	1	1293800	1294400
i3	1	1294400	1294800
f3	1	1294800	1298400
e1	1	1298400	1299000
i3	1	1299000	1299200
i2	1	1299200	1299600
f2	1	1299600	1300000
i3	1	1300000	1300400
f2	1	1300400	1301800
i1	1	1301800	1302000
f2	1	1302000	1302800
i2	1	1302800	1303000
i3	1	1303000	1303600
i2	1	1303600	1308000
i3	1	1308000	1308600
i2	1	1308600	1310000
i3	1	1310000	1310400
i2	1	1310400	1312800
i3	1	1312800	1313600
e1	1	1313600	1314200
e3	1	1314200	1314600
e4	1	1314600	1315200
e5	1	1315200	1315400
i3	1	1315400	1315600
i2	1	1315600	1316000
i3	1	1316000	1316200
f3	1	1316200	1317200
e5	1	1317200	1320000
f3	1	1320000	1320600
i3	1	1320600	1321200
i2	1	1321200	1321600
i3	1	1321600	1322000
e1	1	1322000	1322600
e3	1	1322600	1323400
e5	1	1323400	1324000
i3	1	1324000	1324400
i2	1	1324400	1324600
i3	1	1324600	1325200
f3	1	1325200	1326000
e5	1	1326000	1326800
e4	1	1326800	1327200
e3	1	1327200	1327600
e4	1	1327600	1329800
e3	1	1329800	1330600
e1	1	1330600	1331200
i3	1	1331200	1332000
e3	1	1332000	1332200
e4	1	1332200	1332600
e3	1	1332600	1332800
e1	1	1332800	1333400
i3	1	1333400	1334600
e2	1	1334600	1335200
f3	1	1335200	1336000
i3	1	1336000	1336600
e3	1	1336600	1337000
e1	1	1337000	1337800
i3	1	1337800	1338800
i2	1	1338800	1339200
i3	1	1339200	1339600
i2	1	1339600	1340400
i3	1	1340400	1341200
e5	1	1341200	1342200
e4	1	1342200	1342400
[truncated: 163,703 more rows]
